# Supplementary material for: Assessing the short-run effects of lockdown policies on economic activity, with an application to the Santiago Metropolitan Region, Chile
Source: PLoS One. 2021 Jun 21;16(6):e0252938. doi: 10.1371/journal.pone.0252938 (PMC8216525; doi:10.1371/journal.pone.0252938)
Supplement: S1 File — (ZIP) [file pone.0252938.s001.zip]

Archive with 2 entries (2 files):
- 7.SI.pdf
- 7.SI.tex
