# Supplementary material for: Assessing the short-run effects of lockdown policies on economic activity, with an application to the Santiago Metropolitan Region, Chile
Source: PLoS One. 2021 Jun 21;16(6):e0252938. doi: 10.1371/journal.pone.0252938 (PMC8216525; doi:10.1371/journal.pone.0252938)
Supplement: S2 File — DOI:10.5281/zenodo.4829304. (ZIP) [file pone.0252938.s002.zip]

Archive with 14 entries (13 files):
- SIRLabor_SMR_Chile_Covid19-main/
- SIRLabor_SMR_Chile_Covid19-main/CalibrationAll.zip
- SIRLabor_SMR_Chile_Covid19-main/Data1_MP.csv
- SIRLabor_SMR_Chile_Covid19-main/Data2_MP.csv
- SIRLabor_SMR_Chile_Covid19-main/LICENSE
- SIRLabor_SMR_Chile_Covid19-main/Municipalities.csv
- SIRLabor_SMR_Chile_Covid19-main/OutcomeProcessSIRLabor.py
- SIRLabor_SMR_Chile_Covid19-main/README.md
- SIRLabor_SMR_Chile_Covid19-main/RealDCom.csv
- SIRLabor_SMR_Chile_Covid19-main/RealDRM.csv
- SIRLabor_SMR_Chile_Covid19-main/SIRLaborMPCal.py
- SIRLabor_SMR_Chile_Covid19-main/SIRLaborMPSim.py
- SIRLabor_SMR_Chile_Covid19-main/Scenarios S0_S1_S2.zip
- SIRLabor_SMR_Chile_Covid19-main/VariablesData2.csv
