# Supplementary material for: Assessing the short-run effects of lockdown policies on economic activity, with an application to the Santiago Metropolitan Region, Chile
Source: PLoS One. 2021 Jun 21;16(6):e0252938. doi: 10.1371/journal.pone.0252938 (PMC8216525; doi:10.1371/journal.pone.0252938)
Supplement: S2 File — DOI:10.5281/zenodo.4829304. (ZIP) [file pone.0252938.s002.zip › SIRLabor_SMR_Chile_Covid19-main/Data1_MP.csv]

CUTh	rama_3	rama_4	rama_7	rama_8	rama_9	rama_10	rama_13	rama_14	rama_17	rama_18	rama_19	rama_7conf2
0	0.4165902	0.949961705	0.233027652	0.675775581	0.648427592	0.36286588	0.004133094	0.408981016	0.942857143	0.155681245	0.000628882	0.857104832
1	0.565812984	0.998525074	0.193081102	0.954000436	0.511875512	0.979029605	0.043050431	0.193347193	0.703488372	0.017857143	0.000656599	1
2	0.356402541	0.181818182	0.263625821	0.56043956	0.553846154	0.913978495	0.18487395	0.440316206	0.913043478	0	0.013377926	0.996714341
3	0.112549801	0.967741935	0.174034036	0.916374562	0.744215938	0.835185185	0.108843537	0.564774656	0.652173913	0.003378378	0	0.98715616
4	0.228454172	1	0.331841302	0.888663968	0.679807692	0.681818182	0.034214619	0.336471551	0.774691358	0.005952381	0.001249108	0.999796541
5	0.309725954	0.960526316	0.216307921	0.490662438	0.598737936	0.260135135	0.05160239	0.420006517	0.971083698	0.125396825	0.002298146	0.999893967
6	0.252821866	0.967032967	0.424653833	0.620821479	0.814974182	0.758846454	0.002030987	0.359611559	0.925515055	0	0.002066116	0.958313633
7	0.339482201	0.129032258	0.230276622	0.738021638	0.826282051	0.691943128	0.023462783	0.670524412	0.992002258	0.011789182	0.059877009	0.999537862
8	0.309096487	0.053333333	0.26363109	0.758106022	0.673288029	0.95004583	0.022205207	0.210947931	0.741050119	0	0.027384325	1
9	0.538301615	0.494949495	0.153395417	0.793593231	0.519934906	0.208728653	0.054623817	0.411536806	0.95179079	0.030272452	0.01826215	0.999529141
10	0.229295927	0.666666667	0.23630272	0.910922587	0.559748428	0.865853659	0.028985507	0.054764513	0.881944444	0.033333333	0.025677603	1
11	0.185153339	1	0.367000912	0.903013699	0.61525974	0.756521739	0.032258065	0.288956127	0.984939759	0	0.001389854	1
12	0.498555377	0.2	0.261677107	0.642508143	0.589487566	0.113809122	0.046686511	0.27464367	0.906965649	0.004243827	0	0.999890098
13	0.656524313	0.997154624	0.246765404	0.722953512	0.667635739	0.564738345	0.00418112	0.129907537	0.887591351	0.023646873	0.005156223	0.861718692
14	0.307145842	1	0.453206505	0.847017544	0.548184069	0.665594855	0.034092323	0.14563591	0.889336016	0.003057065	0.000465333	0.998107804
15	0.311888112	0.5	0.492445267	0.942251462	0.566666667	0.985955056	0.14	0.177897574	0.963963964	0.022222222	0.012368024	1
16	0.394666667	0.916666667	0.465744401	0.776386404	0.570913462	0.666666667	0.162094763	0.322580645	0.772532189	0	0.00495356	0.999341238
17	0.251055842	0.942196532	0.131059021	0.945216252	0.529426861	0.916624365	0.023527086	0.445812266	0.932330827	0.001583531	0.000555556	0.999958141
18	0.44606559	0.746835443	0.246722889	0.874547312	0.601149425	0.488408037	0.131165023	0.225176568	0.89212283	0.367980884	0.00267487	0.999220827
19	0.45288912	0.835820896	0.342241765	0.801425332	0.521767172	0.794378834	0.018313168	0.215839575	0.952457372	0.002881483	0.0000603	0.999947339
20	0.269948392	0.9	0.672355451	0.762886598	0.458923513	0.595652174	0.021526419	0.426487093	0.879581152	0.175675676	0.000729217	0.999705753
21	0.619753086	0.210526316	0.39486427	0.874945151	0.484949179	0.610671937	0.051674641	0.725606963	0.951073986	0.013821138	0.002078282	0.99970653
22	0.667681198	0.946386946	0.196289276	0.789454509	0.670944176	0.519870425	0.003090471	0.190029459	0.936405633	0.024600331	0.090651764	0.983551568
23	0.471481757	0.064516129	0.235794043	0.845214357	0.886945846	0.649899396	0.025935532	0.241880342	0.934450109	0.040816327	0.002255809	0.991710468
24	0.735715498	0.989888238	0.109220254	0.973992111	0.891117479	0.589769308	0.032979639	0.161824295	0.871055495	0.001623377	0.006518905	0.999369501
25	0.405774987	0.473684211	0.360562537	0.519360902	0.551448737	0.63880289	0.017287234	0.121266428	0.981628736	0.00955414	0.003733665	0.99995013
26	0.286027126	0.183206107	0.259282568	0.868006993	0.525337438	0.892588614	0.01696851	0.113035754	0.984882485	0.000301205	0.001888088	0.999606671
27	0.504420294	0.995633188	0.051021654	0.887513751	0.814718615	0.658181818	0.004213327	0.103007878	0.994004796	0	0.001792115	0.781463693
28	0.343595159	0.272727273	0.170171274	0.968149646	0.579721362	0.749094671	0.033268102	0.356245381	0.987783595	0.002293578	0.009003939	0.999915211
29	0.22833155	0.857142857	0.20678659	0.760928962	0.572130415	0.583201268	0.009819675	0.473580643	0.96503126	0.004514673	0.007015162	0.999836468
30	0.266487214	0.882352941	0.422703936	0.9125	0.488372093	0.744186047	0.025531915	0.411483254	0.995747874	0	0.026717557	0.998288648
31	0.68105019	0.993589744	0.362193625	0.10961224	0.574111017	0.742339374	0.00973436	0.134729294	0.927682737	0.003995591	0.001170138	0.999408849
32	0.367176634	0.995495495	0.477725367	0.845882871	0.558782528	0.573806078	0.100308114	0.380033685	0.976505328	0.015102481	0.008923592	0.999737945
33	0.679245283	0.4	0.363738739	0.952714536	0.576781327	0.784313725	0.028225806	0.323076923	0.97826087	0	0	1
34	0.862700229	1	0.410997204	0.723076923	0.706035042	0.666666667	0.014792899	0.010273973	1	0	0	1
35	0.385896772	0.894736842	0.209887389	0.891231286	0.337850615	0.441509434	0.070469799	0.610806306	0.717930029	0.022748815	0.002218935	0.999920134
36	0.477437745	0.09375	0.221770257	0.882196466	0.6812749	0.531147541	0.061958694	0.081185567	0.976808905	0.094488189	0.001315789	0.967675453
37	0.416772554	1	0.618696187	0.89456869	0.885665529	0.204545455	0.116883117	0.448113208	0.988700565	0.242424242	0.008810573	1
38	0.495925798	0.470588235	0.258135314	0.812801285	0.518018018	0.470225873	0.053800592	0.349690804	0.931894674	0.002217295	0.012189616	0.999957793
39	0.800412271	0.192307692	0.515885023	0.873200443	0.512845215	0.630662021	0.107171636	0.550053438	0.876733436	0.001958864	0.006242906	0.999432678
40	0.406802721	1	0.473826715	0.942105263	0.490161002	0.966216216	0.033980583	0.32238193	0.865079365	0.025	0	1
41	0.469380134	0.314285714	0.762395616	0.895746888	0.554707379	0.770114943	0.012931034	0.365327381	0.9	0	0.004975124	0.99986952
42	0.778761062	0.6	0.522518452	0.846153846	0.63179263	0.426829268	0.012195122	0.218444968	0.934001382	0	0.004120879	0.996836873
43	0.536491677	1	0.630269523	0.904051173	0.396572104	0.394736842	0.022082019	0.338461538	0.936339523	0.019230769	0.014851485	0.997926745
44	0.120481928	1	0.666410453	0.846153846	0.239130435	0.92	0.111111111	0.034482759	1	0	0	1
45	0.883495146	1	0.577030812	0.823529412	0.459016393	0.833333333	0.375	0.06	1	0	0	1
46	0.805547445	1	0.40073433	0.827642276	0.545	0.736434109	0.137614679	0.4017991	0.892553191	0.068292683	0.004875887	0.990034094
47	0.358490566	0.928571429	0.665202109	0.872222222	0.544041451	0.842105263	0.007692308	0.125	0.923076923	0	0.006134969	0.999121265
48	0.871195412	0.333333333	0.475862069	0.878331402	0.785953177	0.386363636	0.064516129	0.030744337	0.807017544	0	0.001342282	1
49	0.207943262	0.25	0.48658036	0.926169591	0.571180556	0.740112994	0.071428571	0.119897959	0.734265734	0.024390244	0	0.999684244
50	0.510338759	0	0.451097804	0.728547154	0.571964956	0.758490566	0.072022161	0.540950455	0.91193511	0.006060606	0.021834061	0.999334664
