# Supplementary material for: Assessing the short-run effects of lockdown policies on economic activity, with an application to the Santiago Metropolitan Region, Chile
Source: PLoS One. 2021 Jun 21;16(6):e0252938. doi: 10.1371/journal.pone.0252938 (PMC8216525; doi:10.1371/journal.pone.0252938)
Supplement: S2 File — DOI:10.5281/zenodo.4829304. (ZIP) [file pone.0252938.s002.zip › SIRLabor_SMR_Chile_Covid19-main/Data2_MP.csv]

nragt	CUTh	comm	activ	ident	age	educ	jornada	jobcat	rama	telew	sector	CUTw	idrph	income	forml	risk	DailyIncome	WactualizationFactor	ACTIVOS	TrabajaEnRM	Commuter	group	place	gender
45	13	0	3	0	15	3	99	0	99	99	99	99	1411	99	99	99	99	99	0	0	0	99	99	1
46	13	0	3	1	15	2	99	0	99	99	99	99	1511	99	99	99	99	99	0	0	0	99	99	2
11	10	0	1	2	17	1	2	2	16	1	2	10	12211	84901.99227	2	1	2930.067244	1.052590741	1	1	0	3	3	2
18	10	0	1	3	10	3	1	2	18	1	2	10	12311	448474.2572	2	1	15630.69209	1.063017779	1	1	0	3	3	1
27	10	0	2	4	7	2	99	0	99	99	99	99	12411	99	99	99	99	99	0	0	0	99	99	1
34	10	0	3	5	9	4	99	0	99	99	99	99	12511	99	99	99	99	99	0	0	0	99	99	2
55	10	0	3	6	4	1	99	0	99	99	99	99	12711	99	99	99	99	99	0	0	0	99	99	2
48	10	0	0	7	3	99	99	0	99	99	99	99	12811	99	99	99	99	99	0	0	0	99	99	1
18	10	0	3	8	15	1	99	0	99	99	99	99	13111	99	99	99	99	99	0	0	0	99	99	2
23	10	2	1	9	6	2	1	3	8	0	1	9	13211	396202.6957	1	0	14136.82727	1.088264256	1	1	1	8	4	1
26	10	2	1	10	5	2	1	3	8	0	1	38	13311	343957.0737	1	0	12272.66193	1.088264256	1	1	1	4	1	2
24	10	0	0	11	2	1	99	0	99	99	99	99	13411	99	99	99	99	99	0	0	0	99	99	1
53	18	2	1	12	10	3	1	2	19	1	1	0	28711	448474.2572	1	1	15672.684	1.06587358	1	1	1	5	1	1
40	18	0	3	13	7	2	99	0	99	99	99	99	28811	99	99	99	99	99	0	0	0	99	99	2
51	18	0	0	14	2	1	99	0	99	99	99	99	28911	99	99	99	99	99	0	0	0	99	99	1
39	18	0	0	15	1	1	99	0	99	99	99	99	29011	99	99	99	99	99	0	0	0	99	99	1
43	18	0	0	16	1	1	99	0	99	99	99	99	29111	99	99	99	99	99	0	0	0	99	99	2
34	18	2	1	17	11	1	1	3	14	0	1	22	29211	315007.8551	1	0	11004.05337	1.065445265	1	1	1	9	1	2
17	18	0	1	18	14	4	2	2	7	1	1	18	29311	86583.56039	1	1	3043.58678	1.072136516	1	1	0	5	3	2
21	18	0	3	19	16	1	99	0	99	99	99	99	29411	99	99	99	99	99	0	0	0	99	99	1
33	18	2	1	20	6	2	1	3	13	1	1	13	29811	1020333.221	1	0	35374.45679	1.057420174	1	1	1	4	1	2
36	18	2	1	21	7	3	1	3	18	0	1	12	29911	569842.1816	1	0	19860.73345	1.063017779	1	1	1	3	1	1
21	18	0	3	22	15	2	99	0	99	99	99	99	30011	99	99	99	99	99	0	0	0	99	99	2
18	18	0	3	23	17	1	99	0	99	99	99	99	30111	99	99	99	99	99	0	0	0	99	99	2
28	14	3	1	24	13	3	1	2	6	0	2	99	35311	291043.7569	2	1	9983.917296	1.046266997	1	0	1	7	2	1
50	14	0	3	25	10	2	99	0	99	99	99	99	35411	99	99	99	99	99	0	0	0	99	99	2
71	14	0	3	26	6	1	99	0	99	99	99	99	35511	99	99	99	99	99	0	0	0	99	99	2
72	14	1	1	27	6	2	1	3	2	0	1	14	35611	395040.801	1	0	13783.75854	1.064205607	1	1	1	8	5	1
221	14	0	0	28	1	1	99	0	99	99	99	99	35711	99	99	99	99	99	0	0	0	99	99	2
17	14	0	1	29	16	3	2	2	7	0	2	14	35811	144056.0169	2	1	5063.859543	1.072136516	1	1	0	7	3	1
58	14	0	3	30	15	2	99	0	99	99	99	99	35911	99	99	99	99	99	0	0	0	99	99	2
50	14	0	3	31	10	4	99	0	99	99	99	99	36011	99	99	99	99	99	0	0	0	99	99	2
157	14	0	1	32	9	3	1	2	10	1	2	14	36111	448474.2572	2	1	15686.82662	1.066835396	1	1	0	3	3	1
39	12	2	1	33	13	99	1	3	17	0	1	22	36211	476264.824	2	1	16534.51113	1.058870116	1	1	1	3	1	1
34	12	0	2	34	11	99	99	0	99	99	99	99	36311	99	99	99	99	99	0	0	0	99	99	2
46	12	2	1	35	6	4	2	3	17	0	1	11	36411	298658.8546	2	1	10368.55528	1.058870116	1	1	1	2	1	2
36	12	0	3	36	5	4	99	0	99	99	99	99	36511	99	99	99	99	99	0	0	0	99	99	2
51	12	0	3	37	4	2	99	0	99	99	99	99	36611	99	99	99	99	99	0	0	0	99	99	1
61	12	2	1	38	9	5	1	4	16	1	1	28	36711	1214003.732	1	0	41896.6914	1.052590741	1	1	1	2	1	1
47	12	0	1	39	9	4	1	2	10	1	1	12	36811	1274944.189	1	1	44595.2652	1.066835396	1	1	0	2	3	2
45	12	0	0	40	3	1	99	0	99	99	99	99	36911	99	99	99	99	99	0	0	0	99	99	1
23	12	0	3	41	16	1	99	0	99	99	99	99	37011	99	99	99	99	99	0	0	0	99	99	2
50	12	1	1	42	10	2	1	4	15	1	1	12	37111	529068.5055	1	0	18237.92617	1.051388889	1	1	1	3	1	2
44	12	2	1	43	11	2	1	2	7	0	1	0	37211	603596.035	1	1	21217.61803	1.072136516	1	1	1	9	1	1
55	12	1	1	44	9	2	2	2	14	0	2	12	37311	160926.6488	2	1	5621.591343	1.065445265	1	1	1	9	2	2
59	12	0	3	45	4	2	99	0	99	99	99	99	37411	99	99	99	99	99	0	0	0	99	99	1
150	12	0	0	46	2	1	99	0	99	99	99	99	37511	99	99	99	99	99	0	0	0	99	99	2
63	12	2	1	47	8	4	1	3	3	1	1	6	37611	1199295.425	1	0	42126.81356	1.071352218	1	1	1	2	1	2
58	12	0	0	48	3	1	99	0	99	99	99	99	37711	99	99	99	99	99	0	0	0	99	99	2
26	12	0	3	49	16	4	99	0	99	99	99	99	37811	99	99	99	99	99	0	0	0	99	99	1
74	12	0	3	50	15	4	99	0	99	99	99	99	37911	99	99	99	99	99	0	0	0	99	99	2
55	12	2	1	51	9	4	1	3	2	0	1	13	38011	1082267.044	1	0	37762.44775	1.064205607	1	1	1	3	1	2
52	12	0	0	52	3	1	99	0	99	99	99	99	38111	99	99	99	99	99	0	0	0	99	99	1
50	12	1	1	53	10	1	1	6	20	0	3	12	38211	416285.1933	1	1	14547.78326	1.06587358	1	1	1	9	6	2
44	1	3	1	54	10	2	1	3	3	0	1	99	63711	574396.7629	1	0	20176.43429	1.071352218	1	0	1	8	1	1
65	1	0	3	55	12	1	99	0	99	99	99	99	63811	99	99	99	99	99	0	0	0	99	99	2
30	1	0	2	56	5	2	99	0	99	99	99	99	63911	99	99	99	99	99	0	0	0	99	99	2
28	1	2	1	57	4	1	1	3	14	0	1	36	64011	339266.8625	1	0	11851.48434	1.065445265	1	1	1	9	1	1
39	1	0	0	58	2	1	99	0	99	99	99	99	64111	99	99	99	99	99	0	0	0	99	99	2
9	1	1	1	59	16	2	1	1	8	1	1	1	74311	1182472.644	1	1	42191.56433	1.088264256	1	1	1	1	1	1
9	1	0	3	60	16	1	99	0	99	99	99	99	74411	99	99	99	99	99	0	0	0	99	99	2
38	1	2	1	61	6	4	1	3	13	1	1	22	74511	908066.6578	1	0	31482.22962	1.057420174	1	1	1	2	1	1
15	1	0	3	62	17	1	99	0	99	99	99	99	74611	99	99	99	99	99	0	0	0	99	99	2
9	1	0	3	63	16	2	99	0	99	99	99	99	74711	99	99	99	99	99	0	0	0	99	99	2
32	1	0	1	64	11	2	2	3	3	0	1	1	74811	198367.2717	2	1	6967.908738	1.071352218	1	1	0	7	3	1
23	1	0	3	65	15	1	99	0	99	99	99	99	74911	99	99	99	99	99	0	0	0	99	99	1
15	1	0	3	66	17	1	99	0	99	99	99	99	75011	99	99	99	99	99	0	0	0	99	99	2
31	21	0	3	67	13	99	99	0	99	99	99	99	79711	99	99	99	99	99	0	0	0	99	99	2
56	21	2	1	68	6	4	2	3	7	0	1	19	79811	232824.3562	1	0	8184.245708	1.072136516	1	1	1	5	1	2
19	21	0	3	69	10	1	99	0	99	99	99	99	79911	99	99	99	99	99	0	0	0	99	99	1
75	21	0	3	70	7	3	99	0	99	99	99	99	80011	99	99	99	99	99	0	0	0	99	99	2
26	21	0	2	71	6	4	99	0	99	99	99	99	80111	99	99	99	99	99	0	0	0	99	99	1
42	21	0	0	72	1	1	99	0	99	99	99	99	80211	99	99	99	99	99	0	0	0	99	99	1
57	21	2	1	73	6	2	1	3	6	0	2	14	80311	417874.8424	2	1	14334.71005	1.046266997	1	1	1	7	1	1
71	36	1	1	74	7	4	1	4	16	1	1	36	87711	950696.7258	1	0	32809.65807	1.052590741	1	1	1	5	1	2
76	36	2	1	75	7	2	1	3	7	0	1	35	87811	564675.9391	1	0	19849.49816	1.072136516	1	1	1	8	1	1
55	36	0	0	76	3	1	99	0	99	99	99	99	87911	99	99	99	99	99	0	0	0	99	99	1
93	36	0	0	77	2	1	99	0	99	99	99	99	88011	99	99	99	99	99	0	0	0	99	99	1
81	36	0	0	78	1	1	99	0	99	99	99	99	88111	99	99	99	99	99	0	0	0	99	99	2
154	36	1	1	79	10	1	1	3	7	0	1	36	88211	482715.4667	1	0	16968.42225	1.072136516	1	1	1	9	1	1
57	36	1	1	80	11	2	1	3	7	0	1	36	88311	549169.5753	1	0	19304.4182	1.072136516	1	1	1	6	1	2
68	36	0	3	81	5	2	99	0	99	99	99	99	88411	99	99	99	99	99	0	0	0	99	99	2
55	36	0	0	82	3	1	99	0	99	99	99	99	88511	99	99	99	99	99	0	0	0	99	99	1
34	8	2	1	83	10	1	1	3	6	0	1	31	88611	503158.6207	1	0	17260.27079	1.046266997	1	1	1	7	5	1
37	8	2	1	84	9	2	1	5	20	0	3	31	88711	352076.8532	1	1	12303.91528	1.06587358	1	1	1	9	6	2
9	8	0	2	85	4	3	99	0	99	99	99	99	88811	99	99	99	99	99	0	0	0	99	99	1
32	8	0	0	86	3	1	99	0	99	99	99	99	88911	99	99	99	99	99	0	0	0	99	99	1
33	36	0	3	87	17	1	99	0	99	99	99	99	96811	99	99	99	99	99	0	0	0	99	99	2
4	23	2	1	88	14	1	1	3	17	1	1	31	100513	436786.097	2	1	15163.92607	1.058870116	1	1	1	5	1	2
11	23	0	3	89	10	4	99	0	99	99	99	99	100613	99	99	99	99	99	0	0	0	99	99	1
6	23	0	3	90	15	1	99	0	99	99	99	99	100713	99	99	99	99	99	0	0	0	99	99	1
11	23	1	1	91	11	2	1	1	6	0	1	23	100813	774518.7754	1	1	26568.96502	1.046266997	1	1	1	7	2	1
7	23	0	1	92	7	2	2	2	13	1	1	23	100913	114864.3096	1	1	3982.289778	1.057420174	1	1	0	1	3	2
8	23	0	0	93	3	1	99	0	99	99	99	99	101013	99	99	99	99	99	0	0	0	99	99	2
7	23	0	0	94	1	1	99	0	99	99	99	99	101113	99	99	99	99	99	0	0	0	99	99	1
41	41	0	3	95	11	2	99	0	99	99	99	99	101211	99	99	99	99	99	0	0	0	99	99	2
17	41	0	3	96	4	2	99	0	99	99	99	99	101311	99	99	99	99	99	0	0	0	99	99	1
17	41	0	3	97	4	2	99	0	99	99	99	99	101411	99	99	99	99	99	0	0	0	99	99	1
35	38	1	1	98	7	2	1	2	8	0	2	38	101511	307733.0168	2	1	10980.15877	1.088264256	1	1	1	8	4	1
32	38	1	1	99	7	2	2	3	7	0	1	38	101611	299586.3504	2	1	10531.06446	1.072136516	1	1	1	5	1	2
29	38	0	0	100	2	1	99	0	99	99	99	99	101711	99	99	99	99	99	0	0	0	99	99	2
11	42	0	3	101	9	2	99	0	99	99	99	99	101813	99	99	99	99	99	0	0	0	99	99	2
10	42	0	3	102	16	1	99	0	99	99	99	99	101913	99	99	99	99	99	0	0	0	99	99	1
14	42	2	1	103	10	2	1	3	20	0	2	13	102013	460825.9096	1	1	16104.33318	1.06587358	1	1	1	9	2	2
15	42	1	1	104	11	2	1	2	7	1	1	42	102113	603596.035	1	1	21217.61803	1.072136516	1	1	1	5	1	1
10	42	2	1	105	5	3	1	4	15	1	1	0	102213	382180.9376	1	0	13174.45218	1.051388889	1	1	1	3	1	2
16	42	0	3	106	6	2	99	0	99	99	99	99	102313	99	99	99	99	99	0	0	0	99	99	1
10	42	0	3	107	5	2	99	0	99	99	99	99	102413	99	99	99	99	99	0	0	0	99	99	2
14	42	0	0	108	3	1	99	0	99	99	99	99	102513	99	99	99	99	99	0	0	0	99	99	1
10	42	1	1	109	12	1	1	3	1	0	1	42	102613	346270.8132	1	0	12101.01349	1.06587358	1	1	1	9	1	1
8	42	0	3	110	12	1	99	0	99	99	99	99	102713	99	99	99	99	99	0	0	0	99	99	2
27	32	3	1	111	11	3	1	3	7	0	1	99	102811	471886.5033	2	1	16587.76235	1.072136516	1	0	1	5	1	2
15	32	0	3	112	16	1	99	0	99	99	99	99	102911	99	99	99	99	99	0	0	0	99	99	1
30	32	0	0	113	3	1	99	0	99	99	99	99	103011	99	99	99	99	99	0	0	0	99	99	1
22	32	1	1	114	12	4	1	2	20	1	1	32	103111	1726983.258	1	1	60352.32222	1.06587358	1	1	1	2	1	1
27	32	0	2	115	11	3	99	0	99	99	99	99	103211	99	99	99	99	99	0	0	0	99	99	2
34	32	1	1	116	6	4	1	4	15	0	1	32	103311	967379.1408	1	0	33347.2682	1.051388889	1	1	1	4	1	2
28	32	2	1	117	10	3	1	4	17	0	1	30	103411	511413.8921	1	0	17754.78319	1.058870116	1	1	1	3	1	2
36	32	1	1	118	10	3	1	4	17	0	1	32	103511	629059.4034	1	0	21839.08864	1.058870116	1	1	1	7	1	1
28	32	0	3	119	5	4	99	0	99	99	99	99	103611	99	99	99	99	99	0	0	0	99	99	1
30	32	0	0	120	3	1	99	0	99	99	99	99	103711	99	99	99	99	99	0	0	0	99	99	1
27	41	1	1	121	9	1	1	3	8	0	1	41	124311	627195.7227	2	1	22378.84218	1.088264256	1	1	1	8	4	1
52	41	1	1	122	7	1	2	2	14	0	2	41	124411	113672.0627	2	1	3970.864294	1.065445265	1	1	1	9	2	2
21	41	0	0	123	3	1	99	0	99	99	99	99	124511	99	99	99	99	99	0	0	0	99	99	1
70	3	0	1	124	14	1	1	2	17	1	2	3	127711	155920.7815	2	1	5413.110033	1.058870116	1	1	0	5	3	2
22	3	0	3	125	16	1	99	0	99	99	99	99	127811	99	99	99	99	99	0	0	0	99	99	1
34	3	2	1	126	8	4	1	3	8	0	1	38	127911	1439790.632	1	0	51372.87478	1.088264256	1	1	1	1	4	1
34	36	0	3	127	14	1	99	0	99	99	99	99	137511	99	99	99	99	99	0	0	0	99	99	2
107	36	1	1	128	4	3	1	3	16	0	1	36	137611	341200.6296	1	0	11775.23356	1.052590741	1	1	1	9	1	2
202	36	2	1	129	6	3	1	3	1	0	1	35	137711	344661.4872	1	0	12044.77289	1.06587358	1	1	1	9	1	1
149	36	0	3	130	5	1	99	0	99	99	99	99	137811	99	99	99	99	99	0	0	0	99	99	2
73	36	0	0	131	1	1	99	0	99	99	99	99	137911	99	99	99	99	99	0	0	0	99	99	1
34	38	0	3	132	7	1	99	0	99	99	99	99	145111	99	99	99	99	99	0	0	0	99	99	1
32	38	0	3	133	7	99	99	0	99	99	99	99	145211	99	99	99	99	99	0	0	0	99	99	2
25	38	0	3	134	4	1	99	0	99	99	99	99	145311	99	99	99	99	99	0	0	0	99	99	2
35	38	0	0	135	3	1	99	0	99	99	99	99	145411	99	99	99	99	99	0	0	0	99	99	2
30	38	0	0	136	1	1	99	0	99	99	99	99	145511	99	99	99	99	99	0	0	0	99	99	2
3	23	1	1	137	16	1	1	3	14	0	1	23	145613	459113.8747	2	1	16038.05587	1.065445265	1	1	1	9	1	1
5	23	0	3	138	15	1	99	0	99	99	99	99	145713	99	99	99	99	99	0	0	0	99	99	2
4	23	1	1	139	13	1	1	3	20	0	3	23	145813	476264.824	2	1	16643.8719	1.06587358	1	1	1	5	2	1
9	23	1	1	140	8	2	1	3	8	0	1	23	145913	561030.3842	1	0	20018.01028	1.088264256	1	1	1	8	4	1
4	23	1	1	141	13	1	1	3	9	0	1	23	146013	387996.7937	1	0	13752.56472	1.081073944	1	1	1	9	1	2
35	39	0	2	142	8	2	99	0	99	99	99	99	147811	99	99	99	99	99	0	0	0	99	99	1
27	39	1	1	143	8	2	1	3	7	0	1	39	147911	383798.7682	1	0	13491.30079	1.072136516	1	1	1	5	1	2
17	39	0	3	144	4	2	99	0	99	99	99	99	148011	99	99	99	99	99	0	0	0	99	99	1
17	39	0	0	145	2	1	99	0	99	99	99	99	148111	99	99	99	99	99	0	0	0	99	99	1
22	39	1	1	146	6	4	1	2	19	0	2	39	148211	380794.459	2	1	13307.50011	1.06587358	1	1	1	5	2	1
30	40	1	1	147	8	2	1	3	6	0	2	40	148313	502043.1719	2	1	17222.00662	1.046266997	1	1	1	7	5	1
21	40	0	3	148	8	2	99	0	99	99	99	99	148413	99	99	99	99	99	0	0	0	99	99	2
65	40	0	3	149	4	2	99	0	99	99	99	99	148513	99	99	99	99	99	0	0	0	99	99	2
131	40	0	0	150	2	1	99	0	99	99	99	99	148613	99	99	99	99	99	0	0	0	99	99	1
64	40	1	1	151	8	1	1	3	6	0	1	40	148713	400780.798	1	0	13748.31875	1.046266997	1	1	1	9	5	1
88	40	1	1	152	7	1	2	3	20	0	2	40	148813	243784.9531	2	1	8519.473466	1.06587358	1	1	1	9	2	2
12	42	0	3	153	17	1	99	0	99	99	99	99	154413	99	99	99	99	99	0	0	0	99	99	1
11	42	2	1	154	13	1	2	2	14	0	1	31	154513	118638.7438	1	1	4144.363535	1.065445265	1	1	1	9	2	2
10	42	0	3	155	5	3	99	0	99	99	99	99	154613	99	99	99	99	99	0	0	0	99	99	2
8	42	1	1	156	12	1	1	3	1	0	1	42	154713	416038.2031	1	0	14539.15177	1.06587358	1	1	1	6	5	2
10	42	2	1	157	12	1	1	3	1	0	2	0	154813	424999.3841	1	1	14852.31525	1.06587358	1	1	1	6	5	1
8	42	0	3	158	12	1	99	0	99	99	99	99	154913	99	99	99	99	99	0	0	0	99	99	2
21	42	2	1	159	7	2	1	3	3	1	1	1	155013	611597.9408	1	0	21483.17411	1.071352218	1	1	1	5	1	1
14	42	1	1	160	6	2	1	2	7	1	1	42	155113	376229.8806	1	1	13225.23913	1.072136516	1	1	1	5	1	2
14	42	0	0	161	3	1	99	0	99	99	99	99	155213	99	99	99	99	99	0	0	0	99	99	1
13	42	0	0	162	2	1	99	0	99	99	99	99	155313	99	99	99	99	99	0	0	0	99	99	2
19	42	0	0	163	1	1	99	0	99	99	99	99	155413	99	99	99	99	99	0	0	0	99	99	2
11	24	0	2	164	13	1	99	0	99	99	99	99	159111	99	99	99	99	99	0	0	0	99	99	1
11	24	0	1	165	13	1	2	3	7	0	2	24	159211	130116.7136	2	1	4573.864918	1.072136516	1	1	0	5	3	2
11	24	0	2	166	13	1	99	0	99	99	99	99	159311	99	99	99	99	99	0	0	0	99	99	1
11	24	0	1	167	13	1	2	3	7	0	2	24	159411	130116.7136	2	1	4573.864918	1.072136516	1	1	0	5	3	2
20	24	1	1	168	5	2	1	2	8	0	2	24	159511	366927.4612	2	1	13092.26363	1.088264256	1	1	1	8	4	1
17	24	0	2	169	6	2	99	0	99	99	99	99	159611	99	99	99	99	99	0	0	0	99	99	2
17	24	0	0	170	2	1	99	0	99	99	99	99	159711	99	99	99	99	99	0	0	0	99	99	1
18	24	2	1	171	11	2	1	3	14	1	1	19	159811	566988.1167	1	0	19806.38702	1.065445265	1	1	1	5	1	1
17	24	1	1	172	11	2	2	2	14	0	2	24	159911	135933.8509	2	1	4748.527141	1.065445265	1	1	1	9	2	2
13	24	1	1	173	14	1	2	2	7	1	2	24	160011	51556.20436	2	1	1812.304568	1.072136516	1	1	1	5	1	2
71	0	0	1	174	7	3	2	2	13	1	2	0	162211	292070.3945	2	1	10125.9386	1.057420174	1	1	0	3	3	1
67	0	0	1	175	5	3	2	7	13	0	1	0	162311	195939.0916	2	1	6793.11306	1.057420174	1	1	0	3	3	1
57	0	1	1	176	5	4	1	1	19	1	1	0	162411	498928.5769	1	1	17435.8947	1.06587358	1	1	1	5	1	2
76	39	1	1	177	8	2	1	3	6	0	1	39	168611	400780.798	1	0	13748.31875	1.046266997	1	1	1	9	5	1
99	39	0	3	178	7	2	99	0	99	99	99	99	168711	99	99	99	99	99	0	0	0	99	99	2
127	40	2	1	179	11	2	1	1	6	1	1	0	169013	774518.7754	1	1	26568.96502	1.046266997	1	1	1	1	1	1
21	40	2	1	180	8	3	1	2	17	1	1	38	169113	271577.2468	1	1	9428.361666	1.058870116	1	1	1	3	1	2
55	40	0	3	181	5	4	99	0	99	99	99	99	169213	99	99	99	99	99	0	0	0	99	99	1
65	40	0	3	182	4	2	99	0	99	99	99	99	169313	99	99	99	99	99	0	0	0	99	99	2
136	40	0	0	183	3	1	99	0	99	99	99	99	169413	99	99	99	99	99	0	0	0	99	99	1
18	38	2	1	184	13	1	2	5	20	0	3	0	171911	169624.5466	2	1	5927.81386	1.06587358	1	1	1	9	2	2
31	38	0	2	185	6	2	99	0	99	99	99	99	172011	99	99	99	99	99	0	0	0	99	99	1
28	2	2	1	186	8	3	1	3	14	0	1	0	172111	343367.548	1	0	11994.73207	1.065445265	1	1	1	4	1	2
24	2	0	3	187	4	2	99	0	99	99	99	99	172211	99	99	99	99	99	0	0	0	99	99	1
17	2	0	0	188	3	1	99	0	99	99	99	99	172311	99	99	99	99	99	0	0	0	99	99	1
20	2	0	0	189	2	1	99	0	99	99	99	99	172411	99	99	99	99	99	0	0	0	99	99	2
18	2	2	1	190	12	2	1	3	6	0	1	13	172911	506047.0887	1	0	17359.35632	1.046266997	1	1	1	7	5	1
16	2	0	3	191	12	99	99	0	99	99	99	99	173011	99	99	99	99	99	0	0	0	99	99	2
33	2	0	3	192	6	2	99	0	99	99	99	99	173111	99	99	99	99	99	0	0	0	99	99	2
23	2	2	1	193	7	2	1	3	6	0	1	23	173211	499403.3274	1	0	17131.44982	1.046266997	1	1	1	9	5	1
17	2	2	1	194	16	1	1	2	19	0	2	18	173311	352298.505	2	1	12311.66127	1.06587358	1	1	1	9	6	1
36	2	2	1	195	8	2	1	3	14	0	1	23	173411	357494.0054	1	0	12488.2064	1.065445265	1	1	1	9	1	1
22	2	0	1	196	7	1	2	2	19	1	2	2	173511	36373.1433	2	1	1271.120409	1.06587358	1	1	0	5	3	2
24	2	0	3	197	4	2	99	0	99	99	99	99	173611	99	99	99	99	99	0	0	0	99	99	1
17	2	0	0	198	3	1	99	0	99	99	99	99	173711	99	99	99	99	99	0	0	0	99	99	1
18	2	0	0	199	2	1	99	0	99	99	99	99	173811	99	99	99	99	99	0	0	0	99	99	1
20	2	0	0	200	2	1	99	0	99	99	99	99	173911	99	99	99	99	99	0	0	0	99	99	2
18	2	0	0	201	2	1	99	0	99	99	99	99	174011	99	99	99	99	99	0	0	0	99	99	1
43	2	0	3	202	17	2	99	0	99	99	99	99	174111	99	99	99	99	99	0	0	0	99	99	2
25	2	2	1	203	13	2	2	2	7	0	2	23	174211	144056.0169	2	1	5063.859543	1.072136516	1	1	1	5	4	1
16	2	0	3	204	12	1	99	0	99	99	99	99	174311	99	99	99	99	99	0	0	0	99	99	2
18	2	0	3	205	12	1	99	0	99	99	99	99	174411	99	99	99	99	99	0	0	0	99	99	1
16	38	0	3	206	16	1	99	0	99	99	99	99	181211	99	99	99	99	99	0	0	0	99	99	2
33	38	0	2	207	9	2	99	0	99	99	99	99	181311	99	99	99	99	99	0	0	0	99	99	2
28	38	0	3	208	4	2	99	0	99	99	99	99	181411	99	99	99	99	99	0	0	0	99	99	2
28	38	2	1	209	11	3	1	3	10	0	1	5	181511	703770.8125	1	0	24616.64306	1.066835396	1	1	1	3	1	1
19	38	0	3	210	17	1	99	0	99	99	99	99	181611	99	99	99	99	99	0	0	0	99	99	2
17	38	0	3	211	14	3	99	0	99	99	99	99	189611	99	99	99	99	99	0	0	0	99	99	2
17	38	1	1	212	14	1	1	3	6	0	1	38	189711	465656.4399	2	1	15973.80213	1.046266997	1	1	1	7	1	1
102	13	1	1	213	12	4	1	3	9	0	1	13	195911	1847775.026	1	0	65494.47328	1.081073944	1	1	1	3	1	1
69	13	0	2	214	13	4	99	0	99	99	99	99	196011	99	99	99	99	99	0	0	0	99	99	2
89	13	0	1	215	5	4	2	2	18	1	1	13	196111	532109.8896	1	1	18545.6483	1.063017779	1	1	0	2	3	2
14	24	0	3	216	16	1	99	0	99	99	99	99	196211	99	99	99	99	99	0	0	0	99	99	2
28	14	0	3	217	17	4	99	0	99	99	99	99	196311	99	99	99	99	99	0	0	0	99	99	1
72	14	1	1	218	11	2	1	6	20	0	3	14	196411	416285.1933	1	1	14547.78326	1.06587358	1	1	1	9	6	2
57	36	1	1	219	7	2	1	2	8	0	2	36	196513	549961.258	2	1	19623.05506	1.088264256	1	1	1	8	4	1
48	36	0	3	220	7	2	99	0	99	99	99	99	196613	99	99	99	99	99	0	0	0	99	99	2
69	36	0	0	221	2	1	99	0	99	99	99	99	196713	99	99	99	99	99	0	0	0	99	99	1
69	36	0	0	222	2	1	99	0	99	99	99	99	196813	99	99	99	99	99	0	0	0	99	99	2
23	36	0	3	223	14	1	99	0	99	99	99	99	196913	99	99	99	99	99	0	0	0	99	99	2
102	36	1	1	224	8	1	1	4	15	0	1	36	197013	689985.7933	1	0	23785.0294	1.051388889	1	1	1	8	1	1
17	24	1	1	225	15	1	1	3	17	1	1	24	199711	425228.2988	2	1	14762.67338	1.058870116	1	1	1	5	1	2
21	24	0	3	226	11	1	99	0	99	99	99	99	199811	99	99	99	99	99	0	0	0	99	99	1
17	24	0	3	227	15	1	99	0	99	99	99	99	199911	99	99	99	99	99	0	0	0	99	99	1
13	24	0	3	228	16	1	99	0	99	99	99	99	200011	99	99	99	99	99	0	0	0	99	99	1
13	24	2	1	229	13	1	2	2	6	0	2	26	200111	197570.793	2	1	6777.436075	1.046266997	1	1	1	9	2	1
18	24	0	3	230	12	2	99	0	99	99	99	99	200211	99	99	99	99	99	0	0	0	99	99	2
22	24	1	1	231	4	2	1	3	8	0	1	24	202411	396202.6957	1	0	14136.82727	1.088264256	1	1	1	9	4	1
19	24	2	1	232	5	2	1	3	9	1	1	7	202511	297591.3289	1	0	10548.13874	1.081073944	1	1	1	5	1	2
15	24	0	0	233	1	1	99	0	99	99	99	99	202611	99	99	99	99	99	0	0	0	99	99	1
21	24	0	2	234	4	2	99	0	99	99	99	99	202711	99	99	99	99	99	0	0	0	99	99	2
19	24	0	3	235	11	1	99	0	99	99	99	99	202811	99	99	99	99	99	0	0	0	99	99	2
27	38	0	3	236	12	2	99	0	99	99	99	99	209311	99	99	99	99	99	0	0	0	99	99	1
25	38	0	1	237	12	1	1	2	7	1	1	38	209411	318971.1326	1	1	11212.47865	1.072136516	1	1	0	5	3	2
37	38	2	1	238	7	2	1	3	6	0	1	0	209511	438635.0273	1	0	15046.86403	1.046266997	1	1	1	3	1	1
35	38	0	0	239	3	1	99	0	99	99	99	99	209611	99	99	99	99	99	0	0	0	99	99	1
31	38	0	0	240	2	1	99	0	99	99	99	99	209711	99	99	99	99	99	0	0	0	99	99	2
31	38	0	0	241	2	1	99	0	99	99	99	99	209811	99	99	99	99	99	0	0	0	99	99	2
32	38	0	3	242	8	2	99	0	99	99	99	99	209911	99	99	99	99	99	0	0	0	99	99	2
25	38	0	3	243	12	4	99	0	99	99	99	99	210011	99	99	99	99	99	0	0	0	99	99	2
25	38	1	1	244	5	4	1	3	6	0	1	38	210111	751888.5923	1	0	25792.66294	1.046266997	1	1	1	3	1	2
19	38	0	3	245	17	1	99	0	99	99	99	99	210211	99	99	99	99	99	0	0	0	99	99	2
26	18	0	3	246	16	1	99	0	99	99	99	99	210911	99	99	99	99	99	0	0	0	99	99	1
45	18	1	1	247	9	2	1	3	14	0	1	18	211011	597888.8425	1	0	20885.8307	1.065445265	1	1	1	7	1	1
42	18	0	0	248	3	1	99	0	99	99	99	99	211111	99	99	99	99	99	0	0	0	99	99	2
29	18	1	1	249	12	3	1	4	17	0	1	18	211211	675830.6873	1	0	23462.84978	1.058870116	1	1	1	3	1	1
26	18	0	3	250	12	3	99	0	99	99	99	99	211311	99	99	99	99	99	0	0	0	99	99	2
40	18	2	1	251	6	4	1	4	16	1	1	22	211411	981548.333	1	0	33874.38319	1.052590741	1	1	1	2	1	2
23	18	2	1	252	13	3	1	3	7	0	1	3	211511	496975.2927	1	0	17469.6839	1.072136516	1	1	1	4	1	1
26	18	0	3	253	12	2	99	0	99	99	99	99	211611	99	99	99	99	99	0	0	0	99	99	2
20	18	0	3	254	12	2	99	0	99	99	99	99	212111	99	99	99	99	99	0	0	0	99	99	1
39	38	3	1	255	8	2	1	3	2	0	1	99	219311	1361399.513	1	0	47501.93427	1.064205607	1	0	1	8	5	1
31	38	2	1	256	6	2	1	3	14	1	1	0	219411	370825.9066	1	0	12953.9248	1.065445265	1	1	1	5	1	2
29	38	0	0	257	2	1	99	0	99	99	99	99	219511	99	99	99	99	99	0	0	0	99	99	2
28	38	0	0	258	1	1	99	0	99	99	99	99	219611	99	99	99	99	99	0	0	0	99	99	1
27	18	2	1	259	11	2	1	3	17	1	1	13	219711	569842.1816	1	0	19783.24121	1.058870116	1	1	1	5	1	1
19	18	0	3	260	12	2	99	0	99	99	99	99	219811	99	99	99	99	99	0	0	0	99	99	2
108	43	1	1	261	14	2	1	3	20	0	3	43	230513	476264.824	2	1	16643.8719	1.06587358	1	1	1	6	5	1
13	3	2	1	262	13	2	2	2	9	0	2	26	238211	84901.99227	2	1	3009.355136	1.081073944	1	1	1	7	4	2
14	3	2	1	263	8	2	2	7	7	0	2	26	238311	371707.215	2	1	13066.25831	1.072136516	1	1	1	5	4	1
14	3	0	3	264	8	2	99	0	99	99	99	99	238411	99	99	99	99	99	0	0	0	99	99	1
12	3	2	1	265	5	2	2	7	3	0	2	26	238511	195939.0916	2	1	6882.61575	1.071352218	1	1	1	5	4	1
29	3	2	1	266	14	1	1	5	20	0	3	31	238611	369645.9396	1	1	12917.89643	1.06587358	1	1	1	9	6	2
11	3	0	3	267	15	1	99	0	99	99	99	99	238711	99	99	99	99	99	0	0	0	99	99	2
14	50	2	1	268	6	2	1	4	15	0	1	1	240011	555150.3184	1	0	19137.01234	1.051388889	1	1	1	5	4	1
14	50	0	3	269	6	2	99	0	99	99	99	99	240111	99	99	99	99	99	0	0	0	99	99	2
11	50	0	0	270	2	1	99	0	99	99	99	99	240211	99	99	99	99	99	0	0	0	99	99	2
11	50	0	0	271	2	1	99	0	99	99	99	99	240311	99	99	99	99	99	0	0	0	99	99	2
12	50	1	1	272	5	1	1	5	20	0	3	50	240411	498928.5769	2	1	17435.8947	1.06587358	1	1	1	5	2	2
12	50	0	2	273	5	2	99	0	99	99	99	99	240511	99	99	99	99	99	0	0	0	99	99	2
23	50	2	1	274	6	2	1	3	14	0	1	15	240611	340002.5427	1	0	11877.18358	1.065445265	1	1	1	9	1	1
15	50	0	3	275	14	1	99	0	99	99	99	99	240711	99	99	99	99	99	0	0	0	99	99	2
21	50	0	3	276	10	1	99	0	99	99	99	99	240811	99	99	99	99	99	0	0	0	99	99	1
23	50	2	1	277	7	2	1	3	6	0	1	29	240911	400780.798	1	0	13748.31875	1.046266997	1	1	1	9	5	1
21	50	0	3	278	7	2	99	0	99	99	99	99	241011	99	99	99	99	99	0	0	0	99	99	2
15	50	0	0	279	3	1	99	0	99	99	99	99	241111	99	99	99	99	99	0	0	0	99	99	1
17	50	0	0	280	3	1	99	0	99	99	99	99	241211	99	99	99	99	99	0	0	0	99	99	2
19	50	0	0	281	2	1	99	0	99	99	99	99	241311	99	99	99	99	99	0	0	0	99	99	2
17	50	0	3	282	12	1	99	0	99	99	99	99	241411	99	99	99	99	99	0	0	0	99	99	2
16	39	1	1	283	13	1	1	3	1	0	1	39	254511	333272.1385	1	0	11646.75303	1.06587358	1	1	1	9	5	1
19	39	0	3	284	11	1	99	0	99	99	99	99	254611	99	99	99	99	99	0	0	0	99	99	2
13	39	0	3	285	5	1	99	0	99	99	99	99	254711	99	99	99	99	99	0	0	0	99	99	1
21	39	0	0	286	3	2	99	0	99	99	99	99	254811	99	99	99	99	99	0	0	0	99	99	1
159	40	0	3	287	6	2	99	0	99	99	99	99	254913	99	99	99	99	99	0	0	0	99	99	1
42	40	0	3	288	5	2	99	0	99	99	99	99	255013	99	99	99	99	99	0	0	0	99	99	2
5	40	0	3	289	10	99	99	0	99	99	99	99	255113	99	99	99	99	99	0	0	0	99	99	1
29	40	2	1	290	16	99	1	3	1	0	1	38	255213	333272.1385	2	1	11646.75303	1.06587358	1	1	1	6	5	1
117	40	0	0	291	1	1	99	0	99	99	99	99	255313	99	99	99	99	99	0	0	0	99	99	2
33	11	2	1	292	10	2	1	2	9	0	2	12	255411	384263.2819	2	1	13620.23022	1.081073944	1	1	1	5	2	2
37	11	1	1	293	6	4	2	2	7	0	2	11	255511	532109.8896	2	1	18704.73584	1.072136516	1	1	1	5	4	2
51	11	0	3	294	4	2	99	0	99	99	99	99	255611	99	99	99	99	99	0	0	0	99	99	1
38	11	0	3	295	8	2	99	0	99	99	99	99	255811	99	99	99	99	99	0	0	0	99	99	2
26	11	0	0	296	3	1	99	0	99	99	99	99	255911	99	99	99	99	99	0	0	0	99	99	1
35	11	0	0	297	1	1	99	0	99	99	99	99	256011	99	99	99	99	99	0	0	0	99	99	2
19	7	0	3	298	15	1	99	0	99	99	99	99	257011	99	99	99	99	99	0	0	0	99	99	2
33	7	1	1	299	10	2	1	3	3	0	2	7	257111	574396.7629	2	1	20176.43429	1.071352218	1	1	1	7	1	1
26	7	2	1	300	9	3	1	3	17	0	1	6	257211	402497.1077	1	0	13973.51341	1.058870116	1	1	1	3	1	2
22	7	1	1	301	8	1	1	3	3	0	1	7	257311	562143.394	1	0	19746.01875	1.071352218	1	1	1	8	1	1
32	7	1	1	302	5	2	1	4	17	0	1	7	257411	468988.3011	2	1	16281.8917	1.058870116	1	1	1	3	1	2
33	7	0	3	303	7	2	99	0	99	99	99	99	257511	99	99	99	99	99	0	0	0	99	99	2
15	7	0	0	304	3	1	99	0	99	99	99	99	257611	99	99	99	99	99	0	0	0	99	99	2
17	7	0	0	305	2	1	99	0	99	99	99	99	257711	99	99	99	99	99	0	0	0	99	99	2
15	7	0	0	306	2	1	99	0	99	99	99	99	257811	99	99	99	99	99	0	0	0	99	99	1
7	7	0	3	307	14	1	99	0	99	99	99	99	257911	99	99	99	99	99	0	0	0	99	99	2
16	39	1	1	308	13	2	1	4	15	0	1	39	258011	749539.0394	1	0	25837.93501	1.051388889	1	1	1	8	1	1
16	39	1	1	309	13	1	1	4	15	0	1	39	258111	663293.9958	1	0	22864.91598	1.051388889	1	1	1	9	6	2
46	19	0	3	310	12	4	99	0	99	99	99	99	258211	99	99	99	99	99	0	0	0	99	99	2
35	19	1	1	311	13	3	1	3	7	0	1	19	258311	474000.9179	1	0	16662.08829	1.072136516	1	1	1	4	1	2
157	14	1	1	312	9	2	1	3	19	1	1	14	258411	456790.9824	1	0	15963.32589	1.06587358	1	1	1	5	1	1
28	14	2	1	313	13	2	1	3	13	0	1	13	258511	476264.824	1	0	16511.86994	1.057420174	1	1	1	9	1	1
27	14	0	1	314	13	2	2	2	19	0	2	14	258611	52989.18025	2	1	1851.795648	1.06587358	1	1	0	7	3	2
35	38	1	1	315	7	2	1	3	6	0	1	38	259011	463486.7724	1	0	15899.37421	1.046266997	1	1	1	7	1	1
32	38	0	3	316	7	2	99	0	99	99	99	99	259111	99	99	99	99	99	0	0	0	99	99	2
32	38	0	0	317	3	1	99	0	99	99	99	99	259211	99	99	99	99	99	0	0	0	99	99	1
35	38	0	0	318	3	1	99	0	99	99	99	99	259311	99	99	99	99	99	0	0	0	99	99	2
28	38	0	0	319	1	99	99	0	99	99	99	99	259411	99	99	99	99	99	0	0	0	99	99	1
31	38	0	0	320	1	1	99	0	99	99	99	99	259511	99	99	99	99	99	0	0	0	99	99	2
32	38	1	1	321	7	2	1	3	9	0	1	38	259611	467730.9682	1	0	16578.74631	1.081073944	1	1	1	9	1	2
27	38	0	3	322	4	2	99	0	99	99	99	99	259711	99	99	99	99	99	0	0	0	99	99	1
35	38	0	0	323	3	1	99	0	99	99	99	99	259811	99	99	99	99	99	0	0	0	99	99	2
26	38	0	0	324	2	1	99	0	99	99	99	99	259911	99	99	99	99	99	0	0	0	99	99	1
29	38	0	0	325	2	1	99	0	99	99	99	99	260011	99	99	99	99	99	0	0	0	99	99	2
13	38	0	3	326	14	4	99	0	99	99	99	99	261211	99	99	99	99	99	0	0	0	99	99	2
22	38	0	3	327	4	2	99	0	99	99	99	99	261311	99	99	99	99	99	0	0	0	99	99	2
20	32	0	3	328	14	3	99	0	99	99	99	99	261411	99	99	99	99	99	0	0	0	99	99	1
20	32	0	3	329	13	2	99	0	99	99	99	99	261511	99	99	99	99	99	0	0	0	99	99	2
12	11	0	1	330	13	1	1	2	7	1	2	11	261611	159928.9894	2	1	5621.826541	1.072136516	1	1	0	3	3	2
12	11	1	1	331	13	2	2	7	7	0	2	11	261711	130116.7136	2	1	4573.864918	1.072136516	1	1	1	9	4	2
11	11	0	3	332	14	2	99	0	99	99	99	99	261811	99	99	99	99	99	0	0	0	99	99	1
24	11	1	1	333	8	2	2	3	7	0	2	11	261911	198367.2717	2	1	6973.009691	1.072136516	1	1	1	5	4	1
16	11	1	1	334	11	2	1	3	6	0	1	11	262011	571703.8246	1	0	19611.63422	1.046266997	1	1	1	9	1	2
17	11	0	2	335	7	2	99	0	99	99	99	99	262111	99	99	99	99	99	0	0	0	99	99	2
20	11	0	3	336	5	1	99	0	99	99	99	99	262211	99	99	99	99	99	0	0	0	99	99	2
20	11	0	3	337	5	99	99	0	99	99	99	99	262311	99	99	99	99	99	0	0	0	99	99	2
18	11	1	1	338	7	1	1	2	6	0	2	11	262411	416691.7402	2	1	14294.1251	1.046266997	1	1	1	7	1	1
13	11	0	0	339	3	1	99	0	99	99	99	99	262511	99	99	99	99	99	0	0	0	99	99	1
16	11	0	0	340	2	1	99	0	99	99	99	99	262611	99	99	99	99	99	0	0	0	99	99	1
16	11	0	0	341	1	1	99	0	99	99	99	99	262711	99	99	99	99	99	0	0	0	99	99	1
16	11	0	0	342	1	1	99	0	99	99	99	99	262811	99	99	99	99	99	0	0	0	99	99	1
17	11	0	0	343	1	1	99	0	99	99	99	99	262911	99	99	99	99	99	0	0	0	99	99	2
16	11	0	0	344	1	1	99	0	99	99	99	99	263011	99	99	99	99	99	0	0	0	99	99	1
27	32	2	1	345	11	4	1	4	15	1	1	20	263111	1144426.264	1	0	39450.39535	1.051388889	1	1	1	2	1	2
34	32	2	1	346	6	4	1	3	13	1	1	0	263211	935049.4996	1	0	32417.71163	1.057420174	1	1	1	2	1	2
24	32	0	3	347	5	4	99	0	99	99	99	99	263311	99	99	99	99	99	0	0	0	99	99	2
36	32	0	2	348	10	4	99	0	99	99	99	99	263411	99	99	99	99	99	0	0	0	99	99	1
28	32	2	1	349	10	4	1	3	11	0	1	13	263511	1469148.336	1	0	52427.92429	1.088420857	1	1	1	3	1	2
29	32	0	3	350	4	2	99	0	99	99	99	99	263611	99	99	99	99	99	0	0	0	99	99	1
30	32	2	1	351	11	2	1	4	11	0	1	30	263711	751276.1813	1	0	26809.98902	1.088420857	1	1	1	3	1	1
20	32	0	1	352	12	2	2	2	9	1	2	32	263811	114864.3096	2	1	4071.370892	1.081073944	1	1	0	5	3	2
28	32	0	3	353	5	4	99	0	99	99	99	99	263911	99	99	99	99	99	0	0	0	99	99	1
37	32	0	1	354	8	2	1	2	9	1	1	32	264411	448474.2572	1	1	15896.19128	1.081073944	1	1	0	5	3	1
34	32	0	0	355	3	1	99	0	99	99	99	99	264511	99	99	99	99	99	0	0	0	99	99	2
28	32	0	1	356	4	2	1	7	9	1	1	32	264611	498928.5769	2	1	17684.54703	1.081073944	1	1	0	5	3	2
29	32	0	1	357	8	2	1	7	14	1	1	32	264711	658137.1309	2	1	22990.46196	1.065445265	1	1	0	5	3	2
12	11	2	1	358	13	2	1	3	14	0	1	32	265811	327411.7432	1	0	11437.35382	1.065445265	1	1	1	5	6	2
23	11	2	1	359	5	2	1	2	6	0	2	32	265911	352186.7397	2	1	12081.35615	1.046266997	1	1	1	9	5	1
24	11	0	1	360	8	4	2	1	7	1	1	11	266011	371707.215	1	1	13066.25831	1.072136516	1	1	0	7	3	1
19	11	0	3	361	8	2	99	0	99	99	99	99	266111	99	99	99	99	99	0	0	0	99	99	2
24	11	2	1	362	4	3	1	3	7	0	1	32	266211	590677.0223	2	1	20763.48868	1.072136516	1	1	1	10	1	2
16	11	0	0	363	2	1	99	0	99	99	99	99	266311	99	99	99	99	99	0	0	0	99	99	1
11	11	0	3	364	14	2	99	0	99	99	99	99	266411	99	99	99	99	99	0	0	0	99	99	1
12	11	1	1	365	9	4	2	2	16	0	1	11	266511	843696.0359	1	1	29116.93887	1.052590741	1	1	1	2	2	2
49	11	2	1	366	8	2	1	3	3	1	1	30	273411	548433.3353	1	0	19264.43509	1.071352218	1	1	1	1	1	1
38	11	0	3	367	8	2	99	0	99	99	99	99	273511	99	99	99	99	99	0	0	0	99	99	2
28	11	0	0	368	3	1	99	0	99	99	99	99	273611	99	99	99	99	99	0	0	0	99	99	2
33	11	0	0	369	2	1	99	0	99	99	99	99	273711	99	99	99	99	99	0	0	0	99	99	1
24	11	1	1	370	9	2	1	4	9	1	1	11	273811	543859.9718	1	0	19277.14245	1.081073944	1	1	1	5	1	2
40	11	2	1	371	5	3	2	3	10	1	1	9	273911	174992.456	1	0	6120.922823	1.066835396	1	1	1	5	1	2
26	11	0	0	372	3	1	99	0	99	99	99	99	274011	99	99	99	99	99	0	0	0	99	99	1
26	11	0	0	373	3	1	99	0	99	99	99	99	274111	99	99	99	99	99	0	0	0	99	99	1
20	43	0	3	374	17	4	99	0	99	99	99	99	277313	99	99	99	99	99	0	0	0	99	99	2
22	43	0	3	375	17	2	99	0	99	99	99	99	277413	99	99	99	99	99	0	0	0	99	99	1
38	43	1	1	376	10	2	1	3	20	0	3	43	277513	569842.1816	1	1	19914.08938	1.06587358	1	1	1	9	5	1
50	43	1	1	377	9	2	2	5	20	0	3	43	277613	211195.4119	2	1	7380.577369	1.06587358	1	1	1	9	2	2
76	43	1	1	378	4	3	2	3	9	0	1	43	277713	221529.8079	2	1	7852.134529	1.081073944	1	1	1	3	1	2
39	35	1	1	379	6	2	1	4	15	0	1	35	300713	382180.9376	1	0	13174.45218	1.051388889	1	1	1	4	1	2
21	35	1	1	380	13	1	1	3	16	1	1	35	300813	476264.824	1	0	16436.45718	1.052590741	1	1	1	5	1	1
20	35	0	3	381	17	1	99	0	99	99	99	99	319613	99	99	99	99	99	0	0	0	99	99	2
21	35	0	1	382	13	1	1	2	3	0	2	35	319713	230825.7911	2	1	8108.056501	1.071352218	1	1	0	9	3	1
18	35	0	3	383	12	1	99	0	99	99	99	99	319813	99	99	99	99	99	0	0	0	99	99	2
34	35	1	1	384	11	2	1	3	14	0	1	35	319913	376814.0571	1	0	13163.10665	1.065445265	1	1	1	7	5	1
61	28	2	1	385	10	2	1	3	3	0	1	29	343311	402766.0358	1	0	14147.6815	1.071352218	1	1	1	9	1	1
48	28	0	2	386	10	2	99	0	99	99	99	99	343411	99	99	99	99	99	0	0	0	99	99	2
14	28	0	0	387	3	1	99	0	99	99	99	99	343511	99	99	99	99	99	0	0	0	99	99	1
19	28	1	1	388	11	2	1	3	3	0	1	28	343611	508846.5183	1	0	17873.89659	1.071352218	1	1	1	7	1	1
17	28	0	1	389	11	1	1	3	3	0	1	28	343711	339233.927	2	1	11916.03345	1.071352218	1	1	0	9	3	2
23	28	2	1	390	6	4	2	3	7	0	1	7	343811	225855.9603	1	0	7939.292538	1.072136516	1	1	1	5	1	2
30	28	0	3	391	5	4	99	0	99	99	99	99	343911	99	99	99	99	99	0	0	0	99	99	1
11	28	1	1	392	12	1	1	3	9	1	1	28	344011	476264.824	2	1	16881.22924	1.081073944	1	1	1	5	1	1
10	28	1	1	393	12	3	1	4	16	0	1	28	344111	646221.136	1	0	22301.84867	1.052590741	1	1	1	3	1	2
9	28	2	1	394	7	99	1	3	13	0	1	0	344211	872590.2525	1	0	30252.27989	1.057420174	1	1	1	3	1	1
29	39	0	3	395	13	1	99	0	99	99	99	99	344311	99	99	99	99	99	0	0	0	99	99	1
33	39	0	3	396	11	2	99	0	99	99	99	99	344411	99	99	99	99	99	0	0	0	99	99	2
23	39	1	1	397	5	3	1	3	1	0	1	39	344511	298098.7912	1	0	10417.5615	1.06587358	1	1	1	3	5	1
26	39	0	3	398	16	1	99	0	99	99	99	99	351311	99	99	99	99	99	0	0	0	99	99	1
58	0	2	1	399	6	4	1	4	15	1	1	21	354211	1029721.829	1	0	35496.33081	1.051388889	1	1	1	2	1	1
27	0	2	1	400	11	4	1	2	10	0	1	22	354311	1106735.619	1	1	38711.63057	1.066835396	1	1	1	2	2	1
16	0	0	1	401	10	4	1	2	13	1	1	0	354411	1439479.11	1	1	49906.04102	1.057420174	1	1	0	2	3	2
57	0	2	1	402	6	4	2	3	7	0	1	13	354511	232824.3562	1	0	8184.245708	1.072136516	1	1	1	5	1	2
60	0	0	3	403	5	4	99	0	99	99	99	99	354611	99	99	99	99	99	0	0	0	99	99	2
60	0	0	3	404	5	4	99	0	99	99	99	99	354711	99	99	99	99	99	0	0	0	99	99	2
44	0	0	3	405	5	4	99	0	99	99	99	99	354811	99	99	99	99	99	0	0	0	99	99	2
11	0	0	3	406	15	4	99	0	99	99	99	99	354911	99	99	99	99	99	0	0	0	99	99	1
26	0	1	1	407	10	4	1	3	11	1	1	0	355011	1290685.23	1	0	46059.30243	1.088420857	1	1	1	2	1	2
20	0	1	1	408	11	4	2	3	19	1	1	0	355111	367913.8976	1	0	12857.36732	1.06587358	1	1	1	5	1	1
13	0	0	3	409	4	2	99	0	99	99	99	99	355211	99	99	99	99	99	0	0	0	99	99	2
14	0	0	0	410	3	1	99	0	99	99	99	99	355311	99	99	99	99	99	0	0	0	99	99	2
20	38	0	2	411	12	3	99	0	99	99	99	99	357011	99	99	99	99	99	0	0	0	99	99	2
16	38	0	3	412	13	1	99	0	99	99	99	99	357111	99	99	99	99	99	0	0	0	99	99	2
12	38	0	3	413	15	2	99	0	99	99	99	99	357211	99	99	99	99	99	0	0	0	99	99	2
34	38	0	1	414	8	3	2	2	7	0	2	38	357311	359437.6889	2	1	12634.95972	1.072136516	1	1	0	7	3	1
62	0	2	1	415	11	5	1	3	7	0	1	22	357711	472281.7386	1	0	16601.65567	1.072136516	1	1	1	5	1	1
30	0	0	3	416	12	5	99	0	99	99	99	99	357811	99	99	99	99	99	0	0	0	99	99	2
72	0	1	1	417	7	4	1	2	13	1	1	0	364711	1338950.135	1	1	46420.75032	1.057420174	1	1	1	2	1	1
68	0	0	1	418	7	3	1	2	13	1	1	0	364811	304287.8672	1	1	10549.51244	1.057420174	1	1	0	3	3	2
158	0	2	1	419	7	3	1	3	18	0	1	14	364911	569842.1816	1	0	19860.73345	1.063017779	1	1	1	3	1	1
148	0	0	1	420	7	3	1	1	7	1	1	0	365011	533038.1419	1	1	18737.36578	1.072136516	1	1	0	7	3	2
39	0	0	0	421	3	1	99	0	99	99	99	99	365111	99	99	99	99	99	0	0	0	99	99	2
48	0	0	1	422	8	4	1	2	10	1	1	0	365211	1106735.619	1	1	38711.63057	1.066835396	1	1	0	2	3	1
20	0	0	1	423	10	4	1	2	6	0	1	0	365311	1106735.619	1	1	37965.27713	1.046266997	1	1	0	9	3	1
37	0	1	1	424	8	4	1	4	17	0	1	0	365411	1684115.936	1	0	58467.54218	1.058870116	1	1	1	2	1	2
50	0	0	0	425	1	1	99	0	99	99	99	99	365511	99	99	99	99	99	0	0	0	99	99	2
30	50	2	1	426	8	4	1	2	13	0	1	0	371111	1338950.135	1	1	46420.75032	1.057420174	1	1	1	2	2	1
23	50	0	3	427	8	4	99	0	99	99	99	99	371211	99	99	99	99	99	0	0	0	99	99	2
25	50	0	0	428	2	1	99	0	99	99	99	99	371311	99	99	99	99	99	0	0	0	99	99	2
22	50	0	0	429	1	1	99	0	99	99	99	99	371411	99	99	99	99	99	0	0	0	99	99	2
16	39	0	1	430	13	1	2	2	7	1	2	39	387111	46064.50743	2	1	1619.260345	1.072136516	1	1	0	5	3	2
23	39	0	0	431	3	1	99	0	99	99	99	99	387211	99	99	99	99	99	0	0	0	99	99	2
14	39	0	1	432	12	1	2	1	9	1	2	39	387311	130116.7136	2	1	4611.993074	1.081073944	1	1	0	5	3	2
45	39	0	1	433	7	2	2	7	9	1	2	39	387411	221268.2	2	1	7842.861825	1.081073944	1	1	0	5	3	2
11	39	0	1	434	5	1	2	7	9	1	2	39	387511	205658.3357	2	1	7289.569446	1.081073944	1	1	0	5	3	2
17	39	0	3	435	4	1	99	0	99	99	99	99	387611	99	99	99	99	99	0	0	0	99	99	1
23	39	0	0	436	3	1	99	0	99	99	99	99	387711	99	99	99	99	99	0	0	0	99	99	2
19	39	0	0	437	2	1	99	0	99	99	99	99	387811	99	99	99	99	99	0	0	0	99	99	2
20	39	1	1	438	9	1	1	2	5	0	2	39	387911	448474.2572	2	1	15668.6655	1.065600288	1	1	1	9	4	1
27	39	0	3	439	8	1	99	0	99	99	99	99	388011	99	99	99	99	99	0	0	0	99	99	2
23	39	0	0	440	1	1	99	0	99	99	99	99	388111	99	99	99	99	99	0	0	0	99	99	2
119	40	0	3	441	12	2	99	0	99	99	99	99	388213	99	99	99	99	99	0	0	0	99	99	2
55	40	0	3	442	5	2	99	0	99	99	99	99	388313	99	99	99	99	99	0	0	0	99	99	1
48	40	2	1	443	7	2	1	3	1	0	1	49	388413	457751.7117	1	0	15996.90019	1.06587358	1	1	1	6	1	1
5	40	0	3	444	10	2	99	0	99	99	99	99	388513	99	99	99	99	99	0	0	0	99	99	1
23	35	2	1	445	5	3	1	3	1	0	1	41	388813	298098.7912	1	0	10417.5615	1.06587358	1	1	1	3	5	1
18	35	0	3	446	12	1	99	0	99	99	99	99	388913	99	99	99	99	99	0	0	0	99	99	2
46	9	2	1	447	7	2	1	3	14	0	1	8	393311	462919.1026	1	0	16170.98249	1.065445265	1	1	1	7	1	1
40	9	2	1	448	6	2	2	3	7	0	1	13	393411	219395.4124	1	0	7712.191248	1.072136516	1	1	1	5	1	2
23	9	0	0	449	2	1	99	0	99	99	99	99	393511	99	99	99	99	99	0	0	0	99	99	2
21	9	0	0	450	2	1	99	0	99	99	99	99	393611	99	99	99	99	99	0	0	0	99	99	1
75	9	2	1	451	7	4	1	3	11	0	1	0	393711	1290685.23	1	0	46059.30243	1.088420857	1	1	1	4	1	2
80	9	0	2	452	7	4	99	0	99	99	99	99	393811	99	99	99	99	99	0	0	0	99	99	1
64	42	1	1	453	11	2	1	3	1	0	1	42	393911	468517.2872	1	0	16373.12125	1.06587358	1	1	1	6	1	1
67	42	0	3	454	10	3	99	0	99	99	99	99	394011	99	99	99	99	99	0	0	0	99	99	2
47	42	0	3	455	4	2	99	0	99	99	99	99	394111	99	99	99	99	99	0	0	0	99	99	2
85	42	0	2	456	8	2	99	0	99	99	99	99	394211	99	99	99	99	99	0	0	0	99	99	2
63	42	0	0	457	3	1	99	0	99	99	99	99	394311	99	99	99	99	99	0	0	0	99	99	1
49	42	0	3	458	4	1	99	0	99	99	99	99	394411	99	99	99	99	99	0	0	0	99	99	1
13	9	0	1	459	14	2	1	2	19	1	1	9	394511	352298.505	1	1	12311.66127	1.06587358	1	1	0	5	3	1
11	9	2	1	460	13	2	1	3	17	0	1	22	394611	436786.097	1	0	15163.92607	1.058870116	1	1	1	3	1	2
17	9	0	3	461	6	4	99	0	99	99	99	99	394711	99	99	99	99	99	0	0	0	99	99	1
43	19	2	1	462	14	2	2	2	14	0	2	13	403411	137760.389	2	1	4812.332923	1.065445265	1	1	1	9	2	2
59	19	1	1	463	7	4	1	3	16	1	1	19	403511	1008228.482	1	0	34795.14639	1.052590741	1	1	1	2	1	2
39	39	0	3	464	10	1	99	0	99	99	99	99	407611	99	99	99	99	99	0	0	0	99	99	1
30	39	2	1	465	10	2	1	3	9	0	1	41	407711	467730.9682	1	0	16578.74631	1.081073944	1	1	1	7	1	2
28	39	0	3	466	4	2	99	0	99	99	99	99	407811	99	99	99	99	99	0	0	0	99	99	2
29	39	1	1	467	4	2	1	3	7	0	2	39	407911	377356.6695	2	1	13264.84803	1.072136516	1	1	1	5	4	1
33	39	0	0	468	2	1	99	0	99	99	99	99	408011	99	99	99	99	99	0	0	0	99	99	2
41	39	0	0	469	1	1	99	0	99	99	99	99	408111	99	99	99	99	99	0	0	0	99	99	2
18	35	1	1	470	12	1	2	4	15	0	1	35	410913	130116.7136	1	0	4485.353015	1.051388889	1	1	1	5	4	2
19	35	1	1	471	4	2	1	3	6	0	1	35	411013	465947.1805	2	1	15983.77565	1.046266997	1	1	1	9	4	1
12	0	1	1	472	14	4	1	3	13	0	1	0	414611	1847775.026	1	0	64061.46195	1.057420174	1	1	1	2	2	1
11	0	0	3	473	13	4	99	0	99	99	99	99	414711	99	99	99	99	99	0	0	0	99	99	2
60	0	0	3	474	5	4	99	0	99	99	99	99	414811	99	99	99	99	99	0	0	0	99	99	2
7	9	2	1	475	15	1	1	3	15	0	1	21	414911	476264.824	2	1	16417.68997	1.051388889	1	1	1	9	4	1
7	9	1	1	476	15	1	2	5	20	0	3	9	415011	169624.5466	2	1	5927.81386	1.06587358	1	1	1	9	6	2
11	9	2	1	477	11	3	1	3	19	1	1	17	415111	476111.2241	1	0	16638.5041	1.06587358	1	1	1	5	1	1
19	9	0	3	478	7	2	99	0	99	99	99	99	415211	99	99	99	99	99	0	0	0	99	99	1
8	9	0	0	479	2	1	99	0	99	99	99	99	415311	99	99	99	99	99	0	0	0	99	99	1
16	9	2	1	480	6	3	1	3	16	0	1	19	417311	341200.6296	1	0	11775.23356	1.052590741	1	1	1	3	1	2
16	9	0	0	481	1	1	99	0	99	99	99	99	417411	99	99	99	99	99	0	0	0	99	99	2
16	9	0	0	482	1	1	99	0	99	99	99	99	417611	99	99	99	99	99	0	0	0	99	99	2
12	24	2	1	483	13	2	1	3	14	1	1	36	447111	368033.7093	1	0	12856.386	1.065445265	1	1	1	5	1	2
14	24	0	3	484	14	1	99	0	99	99	99	99	447211	99	99	99	99	99	0	0	0	99	99	1
18	24	2	1	485	10	4	1	3	16	1	1	12	447311	1008228.482	1	0	34795.14639	1.052590741	1	1	1	2	1	2
20	24	0	3	486	4	2	99	0	99	99	99	99	447411	99	99	99	99	99	0	0	0	99	99	2
20	24	3	1	487	11	2	1	3	6	0	1	99	447511	502588.8573	1	0	17240.72572	1.046266997	1	0	1	8	5	1
18	24	0	3	488	11	1	99	0	99	99	99	99	447611	99	99	99	99	99	0	0	0	99	99	2
28	24	1	1	489	7	4	1	3	9	1	1	24	447711	1082267.044	1	0	38361.00661	1.081073944	1	1	1	5	1	2
20	24	0	0	490	2	1	99	0	99	99	99	99	447811	99	99	99	99	99	0	0	0	99	99	2
18	24	0	2	491	11	4	99	0	99	99	99	99	447911	99	99	99	99	99	0	0	0	99	99	2
19	24	0	1	492	5	3	2	2	13	1	1	24	448011	113306.854	1	1	3928.29355	1.057420174	1	1	0	3	3	2
12	35	2	1	493	17	4	1	3	13	1	1	13	448111	1847775.026	2	1	64061.46195	1.057420174	1	1	1	1	1	1
12	35	0	3	494	17	5	99	0	99	99	99	99	448211	99	99	99	99	99	0	0	0	99	99	2
16	35	1	1	495	11	3	1	1	9	1	1	35	448311	533038.1419	1	1	18893.56218	1.081073944	1	1	1	1	1	2
14	11	1	1	496	15	1	1	4	15	0	1	11	448411	663293.9958	1	0	22864.91598	1.051388889	1	1	1	6	4	2
13	11	0	3	497	15	2	99	0	99	99	99	99	448511	99	99	99	99	99	0	0	0	99	99	1
15	11	2	1	498	9	1	2	3	19	0	2	10	448611	198367.2717	2	1	6932.276526	1.06587358	1	1	1	7	1	1
54	0	2	1	499	9	3	2	3	10	0	1	19	448711	198367.2717	1	0	6938.532028	1.066835396	1	1	1	3	1	1
5	35	1	1	500	13	1	1	2	14	0	2	35	464711	153645.1538	2	1	5367.229561	1.065445265	1	1	1	6	2	1
10	35	0	3	501	15	1	99	0	99	99	99	99	464811	99	99	99	99	99	0	0	0	99	99	2
5	35	0	3	502	12	1	99	0	99	99	99	99	464911	99	99	99	99	99	0	0	0	99	99	2
5	35	0	3	503	12	2	99	0	99	99	99	99	465011	99	99	99	99	99	0	0	0	99	99	1
21	49	1	1	504	16	1	2	2	7	1	1	49	465311	79060.7749	1	1	2779.145697	1.072136516	1	1	1	5	1	2
46	49	2	1	505	11	3	1	2	8	0	2	18	465411	501408.5679	2	1	17890.65646	1.088264256	1	1	1	8	4	1
96	0	2	1	506	8	4	1	3	6	0	1	6	491311	2073756.997	1	0	71137.81986	1.046266997	1	1	1	7	1	1
75	0	2	1	507	8	99	1	3	7	0	1	12	491411	402308.4523	1	0	14141.95352	1.072136516	1	1	1	5	1	2
36	0	0	0	508	3	1	99	0	99	99	99	99	491511	99	99	99	99	99	0	0	0	99	99	2
102	0	0	0	509	1	1	99	0	99	99	99	99	491611	99	99	99	99	99	0	0	0	99	99	2
53	0	1	1	510	6	4	1	3	11	1	1	0	491711	1248732.081	1	0	44562.1653	1.088420857	1	1	1	2	1	1
54	0	0	1	511	5	3	2	2	19	1	2	0	491811	113306.854	2	1	3959.697774	1.06587358	1	1	0	5	3	2
12	21	0	3	512	15	1	99	0	99	99	99	99	491911	99	99	99	99	99	0	0	0	99	99	1
32	21	0	3	513	13	2	99	0	99	99	99	99	492011	99	99	99	99	99	0	0	0	99	99	2
37	21	2	1	514	7	4	1	3	2	0	1	19	492111	1969585.143	1	0	68722.73943	1.064205607	1	1	1	2	1	1
21	21	0	3	515	5	4	99	0	99	99	99	99	492211	99	99	99	99	99	0	0	0	99	99	2
16	21	2	1	516	11	4	1	3	16	1	1	9	492311	745447.8878	1	0	25726.28015	1.052590741	1	1	1	2	1	2
23	21	0	3	517	4	4	99	0	99	99	99	99	492411	99	99	99	99	99	0	0	0	99	99	2
25	21	2	1	518	9	3	1	3	14	0	1	13	492511	504897.0176	1	0	17637.38153	1.065445265	1	1	1	3	1	2
32	21	0	3	519	9	3	99	0	99	99	99	99	492611	99	99	99	99	99	0	0	0	99	99	1
50	21	0	0	520	2	1	99	0	99	99	99	99	492711	99	99	99	99	99	0	0	0	99	99	2
32	21	0	2	521	13	4	99	0	99	99	99	99	492811	99	99	99	99	99	0	0	0	99	99	2
35	21	2	1	522	7	4	2	3	7	0	1	12	492911	762537.945	1	0	26804.74674	1.072136516	1	1	1	5	1	2
26	21	0	2	523	12	4	99	0	99	99	99	99	493011	99	99	99	99	99	0	0	0	99	99	1
18	21	0	3	524	16	1	99	0	99	99	99	99	493111	99	99	99	99	99	0	0	0	99	99	1
26	21	0	3	525	6	3	99	0	99	99	99	99	493211	99	99	99	99	99	0	0	0	99	99	2
16	21	0	1	526	11	2	1	3	1	0	2	21	493311	339311.166	2	1	11857.79696	1.06587358	1	1	0	9	3	2
26	21	0	3	527	6	1	99	0	99	99	99	99	493411	99	99	99	99	99	0	0	0	99	99	2
13	21	0	3	528	17	2	99	0	99	99	99	99	493811	99	99	99	99	99	0	0	0	99	99	2
32	21	0	3	529	8	4	99	0	99	99	99	99	493911	99	99	99	99	99	0	0	0	99	99	2
37	21	1	1	530	7	3	2	3	9	1	1	21	494011	198367.2717	2	1	7031.137337	1.081073944	1	1	1	5	1	1
14	9	1	1	531	16	4	2	2	6	0	2	9	494111	240601.4094	2	1	8253.551282	1.046266997	1	1	1	7	2	1
14	9	0	3	532	16	1	99	0	99	99	99	99	494211	99	99	99	99	99	0	0	0	99	99	2
28	9	2	1	533	9	4	1	4	15	1	1	32	494311	1318311.993	1	0	45444.54366	1.051388889	1	1	1	2	1	1
22	9	2	1	534	9	4	1	3	16	0	1	14	494411	918937.8685	1	0	31713.62269	1.052590741	1	1	1	3	1	2
25	9	0	3	535	4	2	99	0	99	99	99	99	494511	99	99	99	99	99	0	0	0	99	99	1
45	19	1	1	536	12	4	1	3	16	1	1	19	495611	1146899.599	1	0	39580.84914	1.052590741	1	1	1	2	1	2
36	19	0	3	537	13	4	99	0	99	99	99	99	495711	99	99	99	99	99	0	0	0	99	99	1
86	19	2	1	538	6	4	1	4	15	1	1	0	495811	967379.1408	1	0	33347.2682	1.051388889	1	1	1	2	1	2
48	19	0	3	539	4	2	99	0	99	99	99	99	495911	99	99	99	99	99	0	0	0	99	99	2
32	5	2	1	540	10	4	1	3	16	1	1	8	498611	870275.0144	1	0	30034.21057	1.052590741	1	1	1	2	1	1
36	5	2	1	541	9	4	1	3	16	1	1	8	498711	735973.033	1	0	25399.29181	1.052590741	1	1	1	2	1	2
19	5	0	0	542	3	1	99	0	99	99	99	99	498811	99	99	99	99	99	0	0	0	99	99	1
32	5	0	0	543	2	1	99	0	99	99	99	99	498911	99	99	99	99	99	0	0	0	99	99	1
25	38	1	1	544	12	2	1	3	8	0	1	38	499011	427812.1226	2	1	15264.67676	1.088264256	1	1	1	8	1	1
23	38	0	3	545	12	4	99	0	99	99	99	99	499111	99	99	99	99	99	0	0	0	99	99	2
32	38	2	1	546	6	2	1	3	11	0	1	22	499211	447500	1	0	15969.45356	1.088420857	1	1	1	3	1	1
32	38	0	3	547	6	2	99	0	99	99	99	99	499311	99	99	99	99	99	0	0	0	99	99	1
26	38	0	3	548	4	2	99	0	99	99	99	99	499411	99	99	99	99	99	0	0	0	99	99	2
27	38	0	3	549	4	2	99	0	99	99	99	99	499511	99	99	99	99	99	0	0	0	99	99	1
27	38	0	3	550	4	2	99	0	99	99	99	99	499611	99	99	99	99	99	0	0	0	99	99	1
32	5	2	1	551	10	2	1	3	11	1	1	13	499711	1056107.968	1	0	37688.19474	1.088420857	1	1	1	5	1	1
25	5	0	3	552	10	2	99	0	99	99	99	99	499811	99	99	99	99	99	0	0	0	99	99	2
36	5	0	0	553	2	99	99	0	99	99	99	99	499911	99	99	99	99	99	0	0	0	99	99	2
63	5	1	1	554	9	2	2	3	8	0	1	5	500011	243784.9531	1	0	8698.441004	1.088264256	1	1	1	5	4	2
81	5	0	2	555	9	4	99	0	99	99	99	99	500211	99	99	99	99	99	0	0	0	99	99	1
13	5	0	3	556	15	3	99	0	99	99	99	99	500311	99	99	99	99	99	0	0	0	99	99	1
26	5	2	1	557	11	3	1	3	14	0	1	23	500411	597888.8425	1	0	20885.8307	1.065445265	1	1	1	3	1	1
16	5	0	3	558	15	1	99	0	99	99	99	99	500511	99	99	99	99	99	0	0	0	99	99	1
25	5	0	2	559	10	2	99	0	99	99	99	99	500611	99	99	99	99	99	0	0	0	99	99	2
7	35	1	1	560	10	1	2	2	1	0	2	35	501011	114864.3096	2	1	4014.125668	1.06587358	1	1	1	9	5	2
10	35	0	1	561	15	1	2	2	1	0	2	35	501111	84901.99227	2	1	2967.04231	1.06587358	1	1	0	6	3	2
7	35	0	3	562	11	1	99	0	99	99	99	99	501211	99	99	99	99	99	0	0	0	99	99	2
11	35	1	1	563	6	2	1	3	14	1	1	35	501311	429849.6641	1	0	15015.77998	1.065445265	1	1	1	5	1	2
11	35	0	0	564	2	1	99	0	99	99	99	99	501411	99	99	99	99	99	0	0	0	99	99	2
33	16	0	2	565	8	4	99	0	99	99	99	99	502011	99	99	99	99	99	0	0	0	99	99	1
36	16	0	3	566	9	4	99	0	99	99	99	99	502111	99	99	99	99	99	0	0	0	99	99	2
30	16	0	0	567	3	1	99	0	99	99	99	99	502211	99	99	99	99	99	0	0	0	99	99	2
14	16	0	0	568	2	1	99	0	99	99	99	99	502311	99	99	99	99	99	0	0	0	99	99	1
27	16	0	0	569	1	1	99	0	99	99	99	99	502411	99	99	99	99	99	0	0	0	99	99	2
27	16	2	1	570	13	2	1	3	14	0	1	0	502611	303342.1894	2	1	10596.54096	1.065445265	1	1	1	9	1	2
18	16	2	1	571	7	2	1	3	3	0	1	27	502711	703201.1423	1	0	24700.85585	1.071352218	1	1	1	7	5	1
43	16	0	3	572	5	2	99	0	99	99	99	99	502811	99	99	99	99	99	0	0	0	99	99	2
15	16	0	0	573	2	1	99	0	99	99	99	99	502911	99	99	99	99	99	0	0	0	99	99	2
27	16	0	0	574	1	1	99	0	99	99	99	99	503011	99	99	99	99	99	0	0	0	99	99	2
196	7	2	1	575	7	4	1	3	3	1	1	6	503111	1199295.425	1	0	42126.81356	1.071352218	1	1	1	5	1	2
210	7	2	1	576	7	2	1	2	6	0	2	9	503211	391535.3958	2	1	13431.16599	1.046266997	1	1	1	7	2	1
81	7	0	0	577	3	1	99	0	99	99	99	99	503311	99	99	99	99	99	0	0	0	99	99	1
101	7	0	0	578	2	1	99	0	99	99	99	99	503411	99	99	99	99	99	0	0	0	99	99	2
50	7	0	0	579	1	1	99	0	99	99	99	99	503511	99	99	99	99	99	0	0	0	99	99	1
21	16	2	1	580	11	2	2	2	8	0	1	24	503611	303263.4715	1	1	10820.68184	1.088264256	1	1	1	8	2	1
19	16	2	1	581	11	1	2	5	20	0	3	14	503711	344268.6711	1	1	12031.04528	1.06587358	1	1	1	9	6	2
43	16	2	1	582	5	3	1	3	11	0	1	22	503811	670230.0964	1	0	23917.78413	1.088420857	1	1	1	3	1	2
23	16	0	3	583	17	3	99	0	99	99	99	99	503911	99	99	99	99	99	0	0	0	99	99	1
22	16	0	1	584	10	2	2	2	19	0	2	16	504011	36373.1433	2	1	1271.120409	1.06587358	1	1	0	7	3	2
43	16	0	2	585	5	2	99	0	99	99	99	99	504111	99	99	99	99	99	0	0	0	99	99	2
14	16	0	0	586	2	1	99	0	99	99	99	99	504211	99	99	99	99	99	0	0	0	99	99	1
27	16	0	0	587	1	1	99	0	99	99	99	99	504311	99	99	99	99	99	0	0	0	99	99	2
21	16	2	1	588	12	2	1	3	6	0	1	18	504411	701096.7789	1	0	24050.3089	1.046266997	1	1	1	7	5	1
43	16	2	1	589	12	1	2	2	14	0	2	18	504511	118638.7438	2	1	4144.363535	1.065445265	1	1	1	9	2	2
39	16	2	1	590	6	2	1	3	7	0	1	18	504611	342162.8852	1	0	12027.71553	1.072136516	1	1	1	5	1	2
93	16	2	1	591	5	2	2	3	7	0	1	18	504711	161094.6221	1	0	5662.800881	1.072136516	1	1	1	5	1	2
60	16	2	1	592	4	2	1	3	7	0	1	18	504811	342162.8852	1	0	12027.71553	1.072136516	1	1	1	5	1	2
12	7	1	1	593	13	2	2	2	6	0	2	7	504911	197570.793	2	1	6777.436075	1.046266997	1	1	1	7	2	1
18	16	2	1	594	7	2	2	3	7	0	1	5	505011	198367.2717	2	1	6973.009691	1.072136516	1	1	1	5	1	1
17	7	0	3	595	12	2	99	0	99	99	99	99	505111	99	99	99	99	99	0	0	0	99	99	2
12	7	1	1	596	13	2	1	2	7	1	1	7	505211	337023.5734	1	1	11847.05835	1.072136516	1	1	1	5	1	1
26	7	1	1	597	10	3	1	2	7	1	1	7	505311	390270.9756	1	1	13718.81194	1.072136516	1	1	1	5	1	2
32	7	2	1	598	5	4	2	2	19	1	1	22	505411	532109.8896	1	1	18595.47125	1.06587358	1	1	1	5	1	2
32	7	0	3	599	5	4	99	0	99	99	99	99	505511	99	99	99	99	99	0	0	0	99	99	2
36	7	2	1	600	7	4	1	3	13	0	1	22	505611	2557640.308	1	0	88672.14621	1.057420174	1	1	1	3	1	1
23	7	0	2	601	6	3	99	0	99	99	99	99	505711	99	99	99	99	99	0	0	0	99	99	2
32	7	0	1	602	11	2	2	1	19	1	2	7	505811	221268.2	2	1	7732.587819	1.06587358	1	1	0	8	3	2
36	7	1	1	603	7	2	1	4	17	0	1	7	505911	629059.4034	2	1	21839.08864	1.058870116	1	1	1	7	1	1
37	7	1	1	604	5	2	1	2	19	0	2	7	506011	352186.7397	2	1	12307.75545	1.06587358	1	1	1	9	2	1
10	7	0	3	605	4	2	99	0	99	99	99	99	506111	99	99	99	99	99	0	0	0	99	99	2
13	7	0	3	606	16	4	99	0	99	99	99	99	506211	99	99	99	99	99	0	0	0	99	99	2
22	7	2	1	607	8	4	1	3	16	0	1	22	506311	1033952.759	1	0	35682.92134	1.052590741	1	1	1	3	1	1
36	7	0	2	608	7	4	99	0	99	99	99	99	506411	99	99	99	99	99	0	0	0	99	99	1
15	7	0	0	609	3	1	99	0	99	99	99	99	506511	99	99	99	99	99	0	0	0	99	99	2
7	50	0	3	610	16	1	99	0	99	99	99	99	506611	99	99	99	99	99	0	0	0	99	99	2
21	35	1	1	611	12	2	1	4	15	0	1	35	516713	446657.5692	1	0	15397.07559	1.051388889	1	1	1	7	1	1
18	35	2	1	612	5	3	1	3	19	0	1	22	516813	408907.6233	1	0	14289.96172	1.06587358	1	1	1	4	1	2
21	35	1	1	613	13	2	1	3	14	0	1	35	516913	492938.6955	1	0	17219.64587	1.065445265	1	1	1	9	1	1
33	35	0	2	614	9	1	99	0	99	99	99	99	517013	99	99	99	99	99	0	0	0	99	99	2
16	35	1	1	615	4	2	1	3	14	0	1	35	517113	429849.6641	1	0	15015.77998	1.065445265	1	1	1	5	6	2
26	35	0	0	616	3	1	99	0	99	99	99	99	517213	99	99	99	99	99	0	0	0	99	99	2
23	35	1	1	617	5	1	1	3	14	0	1	35	517313	339266.8625	2	1	11851.48434	1.065445265	1	1	1	6	1	1
19	35	1	1	618	4	1	1	3	7	0	2	35	517413	377356.6695	2	1	13264.84803	1.072136516	1	1	1	5	4	1
22	38	0	1	619	11	1	1	3	6	1	1	38	530311	514510.7395	1	0	17649.69201	1.046266997	1	1	0	4	3	1
23	38	0	3	620	10	2	99	0	99	99	99	99	530411	99	99	99	99	99	0	0	0	99	99	2
24	38	2	1	621	5	3	1	3	8	0	1	15	530511	396202.6957	1	0	14136.82727	1.088264256	1	1	1	3	1	1
25	38	0	0	622	2	1	99	0	99	99	99	99	530611	99	99	99	99	99	0	0	0	99	99	2
17	11	2	1	623	11	1	1	3	19	1	1	13	531611	456790.9824	1	0	15963.32589	1.06587358	1	1	1	5	1	1
19	11	2	1	624	6	2	1	3	14	1	1	13	531711	261264.1984	1	0	9126.646003	1.065445265	1	1	1	5	1	1
18	11	0	3	625	6	2	99	0	99	99	99	99	531811	99	99	99	99	99	0	0	0	99	99	2
18	11	0	0	626	2	1	99	0	99	99	99	99	531911	99	99	99	99	99	0	0	0	99	99	2
24	11	2	1	627	8	1	1	3	6	0	1	9	532011	490433.0325	1	0	16823.7343	1.046266997	1	1	1	7	5	1
17	11	0	1	628	7	2	1	2	9	1	2	11	532111	384263.2819	2	1	13620.23022	1.081073944	1	1	0	5	3	2
14	11	0	0	629	3	1	99	0	99	99	99	99	532211	99	99	99	99	99	0	0	0	99	99	2
18	11	0	0	630	2	1	99	0	99	99	99	99	532311	99	99	99	99	99	0	0	0	99	99	2
11	11	0	3	631	14	1	99	0	99	99	99	99	532411	99	99	99	99	99	0	0	0	99	99	1
12	11	0	3	632	12	1	99	0	99	99	99	99	532511	99	99	99	99	99	0	0	0	99	99	2
19	11	0	3	633	8	2	99	0	99	99	99	99	532611	99	99	99	99	99	0	0	0	99	99	2
14	11	0	0	634	3	1	99	0	99	99	99	99	532711	99	99	99	99	99	0	0	0	99	99	2
22	32	0	2	635	11	2	99	0	99	99	99	99	532811	99	99	99	99	99	0	0	0	99	99	2
13	32	2	1	636	16	1	2	5	20	0	3	19	532911	149335.805	2	1	5218.789806	1.06587358	1	1	1	9	2	2
23	32	2	1	637	5	3	1	3	7	0	1	17	533011	379324.4742	1	0	13334.02033	1.072136516	1	1	1	7	1	1
17	32	0	3	638	12	1	99	0	99	99	99	99	533111	99	99	99	99	99	0	0	0	99	99	2
25	32	2	1	639	11	2	1	3	3	0	1	26	533211	562143.394	1	0	19746.01875	1.071352218	1	1	1	8	1	1
20	32	0	3	640	5	3	99	0	99	99	99	99	533311	99	99	99	99	99	0	0	0	99	99	2
32	32	0	0	641	1	1	99	0	99	99	99	99	533411	99	99	99	99	99	0	0	0	99	99	1
20	32	0	3	642	5	2	99	0	99	99	99	99	533511	99	99	99	99	99	0	0	0	99	99	2
18	32	2	1	643	13	2	1	3	19	1	1	0	533611	320935.189	1	0	11215.61767	1.06587358	1	1	1	5	1	1
17	32	2	1	644	12	2	1	4	17	0	1	22	533711	646221.136	1	0	22434.89342	1.058870116	1	1	1	3	1	2
18	32	0	3	645	17	1	99	0	99	99	99	99	533811	99	99	99	99	99	0	0	0	99	99	2
31	32	2	1	646	8	3	1	3	7	0	1	35	533911	656941.507	1	0	23092.81897	1.072136516	1	1	1	3	1	1
24	32	0	3	647	4	3	99	0	99	99	99	99	534011	99	99	99	99	99	0	0	0	99	99	1
25	32	2	1	648	11	4	1	3	7	0	1	17	534111	1859932.168	1	0	65380.36704	1.072136516	1	1	1	4	1	1
22	32	0	3	649	11	2	99	0	99	99	99	99	534211	99	99	99	99	99	0	0	0	99	99	2
29	32	0	2	650	6	99	99	0	99	99	99	99	534311	99	99	99	99	99	0	0	0	99	99	1
20	32	0	3	651	5	2	99	0	99	99	99	99	534411	99	99	99	99	99	0	0	0	99	99	2
18	32	2	1	652	12	3	1	3	3	0	1	28	534511	448316.6775	1	0	15747.70711	1.071352218	1	1	1	7	1	1
17	32	2	1	653	12	2	1	3	16	1	1	21	534611	388575.138	1	0	13410.18336	1.052590741	1	1	1	5	1	2
38	32	2	1	654	7	3	1	3	8	0	1	23	534711	603678.1491	1	0	21539.71645	1.088264256	1	1	1	4	1	1
38	32	2	1	655	7	2	1	3	3	0	1	28	534811	589068.1761	1	0	20691.78679	1.071352218	1	1	1	8	1	1
28	32	1	1	656	9	1	2	2	7	0	2	32	534911	61040.13459	2	1	2145.683844	1.072136516	1	1	1	5	4	2
24	32	2	1	657	4	2	1	3	6	1	1	10	535011	422463.7538	2	1	14492.12731	1.046266997	1	1	1	4	1	1
25	32	0	0	658	3	1	99	0	99	99	99	99	535111	99	99	99	99	99	0	0	0	99	99	1
18	47	2	1	659	10	4	1	3	13	0	1	24	550411	2266650.818	1	0	78583.68204	1.057420174	1	1	1	2	5	1
23	47	0	3	660	11	4	99	0	99	99	99	99	550511	99	99	99	99	99	0	0	0	99	99	2
15	47	0	3	661	4	2	99	0	99	99	99	99	550611	99	99	99	99	99	0	0	0	99	99	1
14	47	0	3	662	4	2	99	0	99	99	99	99	550711	99	99	99	99	99	0	0	0	99	99	2
23	47	0	0	663	2	1	99	0	99	99	99	99	550811	99	99	99	99	99	0	0	0	99	99	2
23	47	1	1	664	11	1	1	3	7	0	1	47	550911	378076.2047	1	0	13290.14114	1.072136516	1	1	1	9	5	2
21	47	1	1	665	7	2	1	3	14	0	1	47	551011	462919.1026	1	0	16170.98249	1.065445265	1	1	1	9	1	1
13	14	1	1	666	8	2	1	3	9	0	1	14	551413	651188.2642	1	0	23081.39885	1.081073944	1	1	1	3	1	1
11	14	1	1	667	9	2	1	3	7	0	1	14	551513	402308.4523	1	0	14141.95352	1.072136516	1	1	1	5	1	2
18	14	0	0	668	3	1	99	0	99	99	99	99	551613	99	99	99	99	99	0	0	0	99	99	1
20	14	0	0	669	1	1	99	0	99	99	99	99	551713	99	99	99	99	99	0	0	0	99	99	1
6	14	0	3	670	15	1	99	0	99	99	99	99	551813	99	99	99	99	99	0	0	0	99	99	1
9	47	0	3	671	14	1	99	0	99	99	99	99	552911	99	99	99	99	99	0	0	0	99	99	2
9	47	1	1	672	14	1	1	3	1	0	1	47	553011	295694.9462	2	1	10333.55511	1.06587358	1	1	1	9	1	1
9	47	0	3	673	14	1	99	0	99	99	99	99	553111	99	99	99	99	99	0	0	0	99	99	2
20	47	0	2	674	8	1	99	0	99	99	99	99	553211	99	99	99	99	99	0	0	0	99	99	2
26	47	0	0	675	3	1	99	0	99	99	99	99	553311	99	99	99	99	99	0	0	0	99	99	1
14	47	0	3	676	4	2	99	0	99	99	99	99	553411	99	99	99	99	99	0	0	0	99	99	2
18	47	1	1	677	5	2	1	3	16	0	1	47	553511	341200.6296	1	0	11775.23356	1.052590741	1	1	1	3	1	2
9	47	0	3	678	14	1	99	0	99	99	99	99	553611	99	99	99	99	99	0	0	0	99	99	2
25	47	2	1	679	9	1	1	3	14	0	1	42	553711	462919.1026	2	1	16170.98249	1.065445265	1	1	1	9	5	1
20	47	0	3	680	9	1	99	0	99	99	99	99	553811	99	99	99	99	99	0	0	0	99	99	2
19	47	0	3	681	6	1	99	0	99	99	99	99	553911	99	99	99	99	99	0	0	0	99	99	1
14	47	0	3	682	4	2	99	0	99	99	99	99	554011	99	99	99	99	99	0	0	0	99	99	2
21	47	0	0	683	1	1	99	0	99	99	99	99	554111	99	99	99	99	99	0	0	0	99	99	2
25	38	2	1	684	12	2	1	2	6	0	2	6	554211	232033.0331	2	1	7959.623106	1.046266997	1	1	1	7	2	1
23	38	0	3	685	11	2	99	0	99	99	99	99	554311	99	99	99	99	99	0	0	0	99	99	2
27	41	1	1	686	9	2	1	3	19	0	2	41	554711	476111.2241	2	1	16638.5041	1.06587358	1	1	1	9	5	1
18	41	1	1	687	8	3	2	2	7	0	2	41	554811	132524.7371	2	1	4658.511801	1.072136516	1	1	1	5	4	2
17	41	0	3	688	4	1	99	0	99	99	99	99	554911	99	99	99	99	99	0	0	0	99	99	1
45	41	2	1	689	11	2	2	2	6	0	2	39	555011	244355.5626	2	1	8382.333137	1.046266997	1	1	1	7	2	1
27	41	0	3	690	10	2	99	0	99	99	99	99	555111	99	99	99	99	99	0	0	0	99	99	2
16	41	0	3	691	4	2	99	0	99	99	99	99	555211	99	99	99	99	99	0	0	0	99	99	2
24	41	0	0	692	2	1	99	0	99	99	99	99	555311	99	99	99	99	99	0	0	0	99	99	1
14	41	1	1	693	14	2	1	2	8	0	1	41	555413	490832.7454	1	1	17513.3027	1.088264256	1	1	1	9	4	1
37	41	0	3	694	17	2	99	0	99	99	99	99	555513	99	99	99	99	99	0	0	0	99	99	2
13	41	0	3	695	15	2	99	0	99	99	99	99	555613	99	99	99	99	99	0	0	0	99	99	2
11	3	2	1	696	8	4	2	4	15	0	1	26	565511	221268.2	1	0	7627.505802	1.051388889	1	1	1	6	1	2
12	3	2	1	697	7	4	1	3	3	0	1	6	565611	1607335.491	1	0	56459.75224	1.071352218	1	1	1	7	1	1
11	3	1	1	698	7	2	1	3	7	0	1	3	565711	394376.3964	2	1	13863.12576	1.072136516	1	1	1	5	1	2
15	3	0	0	699	3	1	99	0	99	99	99	99	565811	99	99	99	99	99	0	0	0	99	99	2
11	3	0	0	700	1	1	99	0	99	99	99	99	565911	99	99	99	99	99	0	0	0	99	99	2
8	3	0	0	701	2	1	99	0	99	99	99	99	566011	99	99	99	99	99	0	0	0	99	99	2
21	3	2	1	702	11	2	1	3	3	0	1	26	566111	737796.5158	1	0	25916.0634	1.071352218	1	1	1	3	1	1
16	3	1	1	703	12	2	1	3	7	0	1	3	566211	424904.2726	2	1	14936.24218	1.072136516	1	1	1	5	1	2
56	3	0	3	704	17	99	99	0	99	99	99	99	566311	99	99	99	99	99	0	0	0	99	99	2
12	3	0	3	705	6	3	99	0	99	99	99	99	566411	99	99	99	99	99	0	0	0	99	99	1
12	3	0	3	706	5	4	99	0	99	99	99	99	566511	99	99	99	99	99	0	0	0	99	99	1
9	35	1	1	707	8	2	1	3	7	0	1	35	582011	482715.4667	1	0	16968.42225	1.072136516	1	1	1	9	1	1
7	35	2	1	708	8	2	1	3	1	0	1	37	582111	339311.166	1	0	11857.79696	1.06587358	1	1	1	9	1	2
3	35	0	3	709	4	2	99	0	99	99	99	99	582211	99	99	99	99	99	0	0	0	99	99	2
4	35	1	1	710	13	1	1	3	1	0	1	35	582311	263930.6807	1	0	9223.499656	1.06587358	1	1	1	9	5	1
3	35	0	3	711	12	1	99	0	99	99	99	99	582411	99	99	99	99	99	0	0	0	99	99	2
3	35	1	1	712	5	2	1	3	1	0	1	35	582511	408907.6233	2	1	14289.96172	1.06587358	1	1	1	9	5	2
8	35	0	0	713	2	1	99	0	99	99	99	99	582611	99	99	99	99	99	0	0	0	99	99	2
4	35	1	1	714	12	1	1	3	1	0	2	35	612911	333272.1385	1	1	11646.75303	1.06587358	1	1	1	9	5	1
4	35	0	3	715	13	1	99	0	99	99	99	99	613011	99	99	99	99	99	0	0	0	99	99	2
4	35	0	3	716	14	1	99	0	99	99	99	99	613111	99	99	99	99	99	0	0	0	99	99	2
7	35	1	1	717	10	1	1	4	15	1	1	35	613211	689985.7933	1	0	23785.0294	1.051388889	1	1	1	5	1	1
9	35	1	1	718	8	1	1	3	14	1	1	35	613311	324056.7896	1	0	11320.15646	1.065445265	1	1	1	5	1	1
6	35	1	1	719	11	1	1	3	1	0	2	35	613411	424999.3841	2	1	14852.31525	1.06587358	1	1	1	9	5	1
5	35	1	1	720	11	2	1	3	1	0	2	35	613511	339311.166	1	1	11857.79696	1.06587358	1	1	1	3	5	2
6	35	0	1	721	16	1	1	1	9	1	1	35	613811	616086.9834	1	1	21837.23229	1.081073944	1	1	0	5	3	2
13	35	0	1	722	8	2	1	3	9	1	1	35	613911	624115.372	1	0	22121.79891	1.081073944	1	1	0	5	3	1
10	35	0	1	723	8	2	1	3	9	0	1	35	614011	301143.3091	1	0	10674.03885	1.081073944	1	1	0	3	3	2
5	35	0	1	724	14	1	1	3	9	0	1	35	614111	476264.824	2	1	16881.22924	1.081073944	1	1	0	9	3	1
4	35	0	1	725	4	2	1	3	9	1	1	35	614211	297591.3289	2	1	10548.13874	1.081073944	1	1	0	5	3	2
7	35	0	0	726	3	1	99	0	99	99	99	99	614311	99	99	99	99	99	0	0	0	99	99	2
10	35	0	3	727	15	1	99	0	99	99	99	99	614411	99	99	99	99	99	0	0	0	99	99	2
5	35	0	3	728	16	1	99	0	99	99	99	99	614511	99	99	99	99	99	0	0	0	99	99	1
8	35	1	1	729	7	1	2	5	20	0	3	35	614611	207504.0238	1	1	7251.57563	1.06587358	1	1	1	9	2	2
7	35	0	0	730	3	1	99	0	99	99	99	99	614711	99	99	99	99	99	0	0	0	99	99	2
10	35	0	0	731	2	1	99	0	99	99	99	99	614811	99	99	99	99	99	0	0	0	99	99	1
26	13	0	1	732	16	4	1	2	11	1	1	13	614911	1726983.258	1	1	61629.0032	1.088420857	1	1	0	3	3	1
27	13	0	3	733	16	3	99	0	99	99	99	99	615011	99	99	99	99	99	0	0	0	99	99	2
20	0	2	1	734	10	4	1	3	13	1	1	13	678011	2467212.633	1	0	85537.06268	1.057420174	1	1	1	2	1	1
9	0	2	1	735	14	2	1	3	8	0	1	22	678111	572697.296	1	0	20434.29498	1.088264256	1	1	1	8	4	1
50	0	0	3	736	16	1	99	0	99	99	99	99	678211	99	99	99	99	99	0	0	0	99	99	2
42	0	0	2	737	9	99	99	0	99	99	99	99	678311	99	99	99	99	99	0	0	0	99	99	1
10	0	2	1	738	12	4	2	3	16	1	1	21	678411	130116.7136	1	0	4490.480262	1.052590741	1	1	1	2	1	2
5	0	0	3	739	17	2	99	0	99	99	99	99	678511	99	99	99	99	99	0	0	0	99	99	1
5	0	0	3	740	17	2	99	0	99	99	99	99	678611	99	99	99	99	99	0	0	0	99	99	2
44	0	2	1	741	6	2	1	3	3	1	1	5	678711	319188.1626	1	0	11211.89987	1.071352218	1	1	1	5	1	2
44	0	0	3	742	6	3	99	0	99	99	99	99	678811	99	99	99	99	99	0	0	0	99	99	1
24	0	0	0	743	2	1	99	0	99	99	99	99	678911	99	99	99	99	99	0	0	0	99	99	1
44	0	2	1	744	6	99	1	4	15	1	1	4	679111	555150.3184	1	0	19137.01234	1.051388889	1	1	1	3	1	1
53	0	1	1	745	7	4	1	3	11	0	1	0	679211	1290685.23	1	0	46059.30243	1.088420857	1	1	1	4	1	2
14	0	0	0	746	3	1	99	0	99	99	99	99	679311	99	99	99	99	99	0	0	0	99	99	2
35	0	0	0	747	1	1	99	0	99	99	99	99	679411	99	99	99	99	99	0	0	0	99	99	1
8	0	0	3	748	13	3	99	0	99	99	99	99	679511	99	99	99	99	99	0	0	0	99	99	2
5	0	0	3	749	17	2	99	0	99	99	99	99	679611	99	99	99	99	99	0	0	0	99	99	2
10	0	1	1	750	15	2	1	3	9	0	1	0	679711	476264.824	1	0	16881.22924	1.081073944	1	1	1	9	1	1
123	0	2	1	751	7	2	1	3	3	0	1	23	679811	477547.2161	1	0	16774.46784	1.071352218	1	1	1	8	1	1
63	0	0	2	752	8	4	99	0	99	99	99	99	679911	99	99	99	99	99	0	0	0	99	99	2
58	0	0	0	753	2	1	99	0	99	99	99	99	680011	99	99	99	99	99	0	0	0	99	99	2
6	8	0	3	754	17	1	99	0	99	99	99	99	684111	99	99	99	99	99	0	0	0	99	99	2
5	8	1	1	755	11	2	2	2	14	0	2	8	684211	113672.0627	2	1	3970.864294	1.065445265	1	1	1	9	2	2
5	8	1	1	756	11	2	2	2	14	0	2	8	684311	113672.0627	2	1	3970.864294	1.065445265	1	1	1	9	2	2
19	8	2	1	757	8	4	1	3	16	1	1	4	684511	870275.0144	1	0	30034.21057	1.052590741	1	1	1	2	1	1
15	8	2	1	758	8	3	1	3	7	1	1	6	684611	549169.5753	1	0	19304.4182	1.072136516	1	1	1	1	1	2
14	8	0	0	759	2	1	99	0	99	99	99	99	684711	99	99	99	99	99	0	0	0	99	99	2
47	8	1	1	760	9	3	1	3	7	0	1	8	684911	480941.1938	1	0	16906.05298	1.072136516	1	1	1	8	4	1
33	8	1	1	761	8	2	1	3	9	0	1	8	685011	467730.9682	1	0	16578.74631	1.081073944	1	1	1	9	1	2
29	32	2	1	762	8	3	1	3	7	0	1	13	685111	503217.2564	1	0	17689.10151	1.072136516	1	1	1	4	1	2
21	32	1	1	763	13	2	1	5	20	0	3	32	685211	298120.2797	1	1	10418.31245	1.06587358	1	1	1	5	2	2
21	32	1	1	764	13	3	1	2	6	0	2	32	685311	291043.7569	2	1	9983.917296	1.046266997	1	1	1	7	2	1
37	32	0	0	765	2	1	99	0	99	99	99	99	685411	99	99	99	99	99	0	0	0	99	99	2
26	50	1	1	766	13	1	2	2	7	0	2	50	686911	76104.97386	2	1	2675.243329	1.072136516	1	1	1	9	4	2
62	50	0	3	767	6	2	99	0	99	99	99	99	687011	99	99	99	99	99	0	0	0	99	99	2
51	50	0	0	768	2	1	99	0	99	99	99	99	687111	99	99	99	99	99	0	0	0	99	99	2
46	50	0	0	769	2	1	99	0	99	99	99	99	687211	99	99	99	99	99	0	0	0	99	99	1
47	50	1	1	770	8	99	1	5	20	0	3	50	687311	252132.1786	2	1	8811.181241	1.06587358	1	1	1	9	2	2
47	50	2	1	771	4	2	2	3	20	0	3	46	687411	199300.564	2	1	6964.891988	1.06587358	1	1	1	9	5	1
42	50	0	0	772	3	1	99	0	99	99	99	99	687511	99	99	99	99	99	0	0	0	99	99	1
42	50	0	0	773	3	1	99	0	99	99	99	99	687611	99	99	99	99	99	0	0	0	99	99	1
61	50	1	1	774	8	2	2	2	6	0	2	50	687711	244355.5626	2	1	8382.333137	1.046266997	1	1	1	9	2	1
20	25	0	2	775	8	4	99	0	99	99	99	99	701211	99	99	99	99	99	0	0	0	99	99	2
40	25	0	3	776	12	1	99	0	99	99	99	99	701311	99	99	99	99	99	0	0	0	99	99	2
39	25	2	1	777	7	3	2	3	18	0	1	22	701411	198367.2717	2	1	6913.702839	1.063017779	1	1	1	3	1	1
30	25	2	1	778	9	4	1	3	7	1	1	22	701511	1995889.461	1	0	70159.5401	1.072136516	1	1	1	1	1	1
79	25	0	3	779	7	4	99	0	99	99	99	99	701611	99	99	99	99	99	0	0	0	99	99	2
45	25	0	0	780	1	1	99	0	99	99	99	99	701711	99	99	99	99	99	0	0	0	99	99	2
45	25	0	0	781	1	1	99	0	99	99	99	99	701811	99	99	99	99	99	0	0	0	99	99	2
31	25	2	1	782	10	1	1	3	3	0	1	7	701911	562143.394	1	0	19746.01875	1.071352218	1	1	1	8	1	1
52	25	2	1	783	10	2	1	1	19	1	1	0	702011	533038.1419	1	1	18627.91058	1.06587358	1	1	1	1	1	2
56	25	0	2	784	4	2	99	0	99	99	99	99	702111	99	99	99	99	99	0	0	0	99	99	2
30	25	1	1	785	9	4	1	1	13	0	1	25	702211	3515974.916	1	1	121897.1412	1.057420174	1	1	1	2	5	1
20	25	2	1	786	8	4	1	3	16	1	1	21	702311	745447.8878	1	0	25726.28015	1.052590741	1	1	1	2	1	2
31	25	2	1	787	5	4	2	3	9	1	1	0	702411	173447.4424	1	0	6147.852808	1.081073944	1	1	1	5	1	1
27	25	0	3	788	4	2	99	0	99	99	99	99	702511	99	99	99	99	99	0	0	0	99	99	1
18	15	0	3	789	17	1	99	0	99	99	99	99	702611	99	99	99	99	99	0	0	0	99	99	2
21	15	2	1	790	13	3	1	4	15	1	1	18	702711	749539.0394	1	0	25837.93501	1.051388889	1	1	1	3	1	1
24	15	0	3	791	14	3	99	0	99	99	99	99	702811	99	99	99	99	99	0	0	0	99	99	2
26	15	2	1	792	12	3	1	3	11	0	1	13	702911	476264.824	1	0	16995.95305	1.088420857	1	1	1	3	1	1
23	15	1	1	793	12	2	1	2	17	0	2	15	703011	167001.2535	2	1	5797.791366	1.058870116	1	1	1	5	6	2
36	15	2	1	794	7	4	1	3	7	1	1	32	703111	1105140.202	2	1	38847.90708	1.072136516	1	1	1	2	1	2
32	15	0	0	795	2	1	99	0	99	99	99	99	703211	99	99	99	99	99	0	0	0	99	99	2
45	50	0	3	796	10	2	99	0	99	99	99	99	705411	99	99	99	99	99	0	0	0	99	99	2
33	50	0	3	797	5	3	99	0	99	99	99	99	705511	99	99	99	99	99	0	0	0	99	99	2
45	50	0	3	798	4	2	99	0	99	99	99	99	705611	99	99	99	99	99	0	0	0	99	99	2
18	32	0	3	799	12	1	99	0	99	99	99	99	707811	99	99	99	99	99	0	0	0	99	99	1
22	32	0	3	800	11	2	99	0	99	99	99	99	707911	99	99	99	99	99	0	0	0	99	99	2
19	32	0	3	801	5	2	99	0	99	99	99	99	708011	99	99	99	99	99	0	0	0	99	99	2
19	32	2	1	802	5	2	2	3	7	0	1	22	708111	219395.4124	1	0	7712.191248	1.072136516	1	1	1	5	1	2
16	32	0	3	803	13	2	99	0	99	99	99	99	708211	99	99	99	99	99	0	0	0	99	99	2
23	32	0	2	804	8	2	99	0	99	99	99	99	708311	99	99	99	99	99	0	0	0	99	99	2
22	32	2	1	805	5	2	1	3	7	0	1	5	708411	366267.0449	2	1	12875.02536	1.072136516	1	1	1	9	1	1
30	32	2	1	806	8	4	1	3	7	0	1	5	708511	1859932.168	2	1	65380.36704	1.072136516	1	1	1	9	1	1
23	32	0	3	807	4	2	99	0	99	99	99	99	708611	99	99	99	99	99	0	0	0	99	99	1
22	32	0	3	808	4	2	99	0	99	99	99	99	708711	99	99	99	99	99	0	0	0	99	99	2
30	32	0	0	809	2	1	99	0	99	99	99	99	708811	99	99	99	99	99	0	0	0	99	99	2
22	32	0	1	810	11	2	2	2	3	0	2	32	708911	159443.4667	2	1	5600.6594	1.071352218	1	1	0	7	3	2
27	32	2	1	811	6	3	1	3	3	0	1	22	709011	362882.938	1	0	12746.73575	1.071352218	1	1	1	9	1	2
27	32	2	1	812	6	2	1	3	6	0	1	0	709111	448286.6324	1	0	15377.9511	1.046266997	1	1	1	3	1	2
24	32	0	0	813	3	1	99	0	99	99	99	99	709211	99	99	99	99	99	0	0	0	99	99	1
31	32	0	0	814	1	1	99	0	99	99	99	99	709311	99	99	99	99	99	0	0	0	99	99	1
16	32	0	3	815	13	2	99	0	99	99	99	99	709411	99	99	99	99	99	0	0	0	99	99	2
19	32	0	3	816	5	4	99	0	99	99	99	99	709511	99	99	99	99	99	0	0	0	99	99	2
23	32	0	3	817	4	2	99	0	99	99	99	99	709611	99	99	99	99	99	0	0	0	99	99	1
17	32	1	1	818	13	1	2	3	8	0	1	32	709711	236826.5486	1	0	8450.159597	1.088264256	1	1	1	8	4	1
16	32	0	3	819	12	1	99	0	99	99	99	99	709811	99	99	99	99	99	0	0	0	99	99	2
16	32	0	3	820	15	1	99	0	99	99	99	99	709911	99	99	99	99	99	0	0	0	99	99	2
16	32	0	3	821	15	1	99	0	99	99	99	99	710011	99	99	99	99	99	0	0	0	99	99	2
18	32	1	1	822	12	2	1	3	5	0	1	32	710111	476264.824	1	0	16639.60438	1.065600288	1	1	1	8	4	1
22	32	0	3	823	11	2	99	0	99	99	99	99	710211	99	99	99	99	99	0	0	0	99	99	2
22	32	0	3	824	5	2	99	0	99	99	99	99	710311	99	99	99	99	99	0	0	0	99	99	1
42	50	1	1	825	14	2	1	3	8	0	1	50	712011	572697.296	2	1	20434.29498	1.088264256	1	1	1	8	4	1
26	50	1	1	826	13	2	1	3	3	0	1	50	712111	474439.9026	2	1	16665.31941	1.071352218	1	1	1	7	1	2
12	42	1	1	827	15	1	2	5	20	0	3	42	712711	169624.5466	2	1	5927.81386	1.06587358	1	1	1	9	2	2
15	42	0	3	828	17	1	99	0	99	99	99	99	712811	99	99	99	99	99	0	0	0	99	99	1
28	24	1	1	829	7	4	1	3	16	1	1	24	718211	636068.5446	1	0	21951.47084	1.052590741	1	1	1	2	1	2
24	24	2	1	830	8	4	1	3	3	0	1	35	718311	1607335.491	1	0	56459.75224	1.071352218	1	1	1	4	4	1
18	24	0	0	831	2	1	99	0	99	99	99	99	718411	99	99	99	99	99	0	0	0	99	99	1
15	24	0	0	832	1	1	99	0	99	99	99	99	718511	99	99	99	99	99	0	0	0	99	99	1
33	22	0	3	833	15	2	99	0	99	99	99	99	721611	99	99	99	99	99	0	0	0	99	99	2
67	22	0	2	834	9	4	99	0	99	99	99	99	721711	99	99	99	99	99	0	0	0	99	99	1
49	22	2	1	835	10	4	1	3	3	0	1	9	721811	2029765.256	2	1	71298.14784	1.071352218	1	1	1	7	1	1
38	22	0	3	836	10	4	99	0	99	99	99	99	721911	99	99	99	99	99	0	0	0	99	99	2
42	22	0	3	837	4	4	99	0	99	99	99	99	722011	99	99	99	99	99	0	0	0	99	99	1
33	22	0	0	838	3	1	99	0	99	99	99	99	722111	99	99	99	99	99	0	0	0	99	99	1
85	22	0	0	839	1	1	99	0	99	99	99	99	722211	99	99	99	99	99	0	0	0	99	99	2
85	22	0	0	840	1	1	99	0	99	99	99	99	722311	99	99	99	99	99	0	0	0	99	99	2
30	22	2	1	841	13	4	1	3	10	1	1	0	722411	1847775.026	1	0	64631.86235	1.066835396	1	1	1	2	1	1
28	22	0	3	842	13	4	99	0	99	99	99	99	722511	99	99	99	99	99	0	0	0	99	99	2
84	22	0	3	843	17	4	99	0	99	99	99	99	722611	99	99	99	99	99	0	0	0	99	99	2
29	22	1	1	844	14	4	2	2	6	0	2	22	722711	240601.4094	2	1	8253.551282	1.046266997	1	1	1	7	2	1
11	42	1	1	845	12	2	1	4	9	1	1	42	724611	543859.9718	1	0	19277.14245	1.081073944	1	1	1	5	1	2
26	42	0	3	846	7	4	99	0	99	99	99	99	724711	99	99	99	99	99	0	0	0	99	99	1
77	38	2	1	847	6	2	1	3	8	0	1	13	735811	396202.6957	2	1	14136.82727	1.088264256	1	1	1	8	4	1
83	38	1	1	848	7	2	1	2	8	0	2	38	735911	307733.0168	2	1	10980.15877	1.088264256	1	1	1	8	4	1
75	38	1	1	849	6	4	2	5	20	0	3	38	736011	205658.3357	1	1	7187.074968	1.06587358	1	1	1	9	2	2
68	38	0	0	850	2	1	99	0	99	99	99	99	736111	99	99	99	99	99	0	0	0	99	99	2
21	38	1	1	851	13	3	1	3	9	1	1	38	736211	476264.824	1	0	16881.22924	1.081073944	1	1	1	5	1	1
20	38	0	3	852	13	2	99	0	99	99	99	99	736311	99	99	99	99	99	0	0	0	99	99	2
36	38	1	1	853	7	3	1	3	17	0	1	38	736411	454664.1354	2	1	15784.59888	1.058870116	1	1	1	3	1	2
35	38	0	0	854	3	1	99	0	99	99	99	99	736511	99	99	99	99	99	0	0	0	99	99	1
21	41	1	1	855	11	99	1	5	20	0	3	41	739913	292603.3823	2	1	10225.51523	1.06587358	1	1	1	9	2	2
26	41	0	2	856	12	1	99	0	99	99	99	99	740013	99	99	99	99	99	0	0	0	99	99	2
23	18	2	1	857	12	2	1	3	6	0	1	19	746411	506047.0887	1	0	17359.35632	1.046266997	1	1	1	7	5	1
21	18	2	1	858	14	2	1	1	3	1	1	25	746511	1182472.644	1	1	41535.89147	1.071352218	1	1	1	7	1	1
21	18	0	3	859	14	2	99	0	99	99	99	99	746611	99	99	99	99	99	0	0	0	99	99	2
41	18	1	1	860	8	4	1	2	7	0	2	18	746711	1106735.619	2	1	38903.9892	1.072136516	1	1	1	8	4	1
42	18	2	1	861	10	4	1	3	17	0	1	22	746811	1588228.514	1	0	55138.61347	1.058870116	1	1	1	2	1	2
41	18	0	0	862	3	1	99	0	99	99	99	99	746911	99	99	99	99	99	0	0	0	99	99	2
22	18	0	3	863	13	2	99	0	99	99	99	99	747011	99	99	99	99	99	0	0	0	99	99	2
44	18	2	1	864	9	4	1	4	17	0	1	29	747111	1386162.97	2	1	48123.49327	1.058870116	1	1	1	2	1	1
34	18	0	1	865	9	4	2	2	19	1	2	18	747211	843696.0359	2	1	29484.37096	1.06587358	1	1	0	5	3	2
28	18	0	3	866	5	4	99	0	99	99	99	99	747311	99	99	99	99	99	0	0	0	99	99	2
33	18	0	3	867	5	4	99	0	99	99	99	99	747411	99	99	99	99	99	0	0	0	99	99	1
33	18	0	3	868	4	2	99	0	99	99	99	99	747511	99	99	99	99	99	0	0	0	99	99	1
21	18	0	3	869	17	1	99	0	99	99	99	99	747611	99	99	99	99	99	0	0	0	99	99	2
21	18	1	1	870	14	2	1	2	7	0	2	18	747711	406470.4439	2	1	14288.25592	1.072136516	1	1	1	5	4	1
15	42	0	2	871	13	4	99	0	99	99	99	99	754611	99	99	99	99	99	0	0	0	99	99	1
16	42	0	3	872	11	2	99	0	99	99	99	99	754711	99	99	99	99	99	0	0	0	99	99	2
13	42	0	3	873	16	1	99	0	99	99	99	99	754811	99	99	99	99	99	0	0	0	99	99	2
19	42	0	2	874	9	2	99	0	99	99	99	99	754911	99	99	99	99	99	0	0	0	99	99	1
18	23	2	1	875	12	2	1	3	17	0	1	0	755011	476264.824	1	0	16534.51113	1.058870116	1	1	1	4	1	1
16	23	1	1	876	12	2	2	5	20	0	3	23	755111	169624.5466	2	1	5927.81386	1.06587358	1	1	1	5	2	2
39	23	2	1	877	8	3	1	3	3	0	1	9	755211	520322.8774	2	1	18277.01865	1.071352218	1	1	1	9	4	1
32	23	1	1	878	7	2	1	3	8	0	1	23	755311	495910.7618	1	0	17694.49037	1.088264256	1	1	1	7	1	2
34	23	0	3	879	4	2	99	0	99	99	99	99	755411	99	99	99	99	99	0	0	0	99	99	1
34	23	0	0	880	3	1	99	0	99	99	99	99	755511	99	99	99	99	99	0	0	0	99	99	1
34	23	0	0	881	1	1	99	0	99	99	99	99	755611	99	99	99	99	99	0	0	0	99	99	2
34	23	2	1	882	7	3	1	3	11	1	1	14	755711	1056107.968	1	0	37688.19474	1.088420857	1	1	1	5	1	1
32	23	0	3	883	6	2	99	0	99	99	99	99	755811	99	99	99	99	99	0	0	0	99	99	2
33	23	2	1	884	6	3	1	3	6	0	1	22	755911	377667.4933	1	0	12955.44374	1.046266997	1	1	1	7	1	1
37	23	0	0	885	3	1	99	0	99	99	99	99	756011	99	99	99	99	99	0	0	0	99	99	2
53	23	0	0	886	2	1	99	0	99	99	99	99	756111	99	99	99	99	99	0	0	0	99	99	2
34	23	0	0	887	1	1	99	0	99	99	99	99	756211	99	99	99	99	99	0	0	0	99	99	2
35	23	2	1	888	10	2	1	3	3	1	1	7	756311	481691.1796	1	0	16920.02996	1.071352218	1	1	1	4	1	2
32	23	2	1	889	6	3	1	3	13	0	1	13	756411	1105520.126	1	0	38327.84538	1.057420174	1	1	1	3	1	2
26	23	0	3	890	5	3	99	0	99	99	99	99	756511	99	99	99	99	99	0	0	0	99	99	2
37	23	0	0	891	3	1	99	0	99	99	99	99	756611	99	99	99	99	99	0	0	0	99	99	2
30	23	2	1	892	8	2	1	1	6	0	1	0	756711	533038.1419	1	1	18285.25298	1.046266997	1	1	1	3	5	2
46	23	2	1	893	9	2	1	3	6	0	1	0	756811	438635.0273	1	0	15046.86403	1.046266997	1	1	1	3	5	1
33	23	0	3	894	4	2	99	0	99	99	99	99	756911	99	99	99	99	99	0	0	0	99	99	2
34	23	0	0	895	3	1	99	0	99	99	99	99	757011	99	99	99	99	99	0	0	0	99	99	1
28	24	1	1	896	7	3	1	4	15	1	1	24	761911	753724.9966	1	0	25982.23235	1.051388889	1	1	1	3	1	2
30	24	2	1	897	7	4	1	3	6	0	1	6	762011	2073756.997	1	0	71137.81986	1.046266997	1	1	1	7	1	1
18	24	0	0	898	2	1	99	0	99	99	99	99	762111	99	99	99	99	99	0	0	0	99	99	1
17	24	0	0	899	1	1	99	0	99	99	99	99	762211	99	99	99	99	99	0	0	0	99	99	2
41	23	2	1	900	11	4	1	3	6	0	1	5	764011	2073756.997	1	0	71137.81986	1.046266997	1	1	1	7	5	1
35	23	1	1	901	8	1	2	2	7	0	2	23	764111	359437.6889	2	1	12634.95972	1.072136516	1	1	1	5	4	1
14	23	0	3	902	12	1	99	0	99	99	99	99	764211	99	99	99	99	99	0	0	0	99	99	2
15	23	0	1	903	13	1	1	2	7	1	2	23	764311	406470.4439	2	1	14288.25592	1.072136516	1	1	0	5	3	1
15	23	2	1	904	13	2	1	5	20	0	3	6	764411	300644.3641	2	1	10506.52081	1.06587358	1	1	1	9	2	2
27	23	0	3	905	5	2	99	0	99	99	99	99	764511	99	99	99	99	99	0	0	0	99	99	1
16	23	2	1	906	12	3	2	1	6	0	1	32	764611	371707.215	1	1	12750.98333	1.046266997	1	1	1	7	2	1
16	23	2	1	907	12	2	1	3	15	1	1	0	764711	476264.824	1	0	16417.68997	1.051388889	1	1	1	5	1	1
14	23	0	3	908	12	2	99	0	99	99	99	99	764811	99	99	99	99	99	0	0	0	99	99	2
30	23	2	1	909	6	4	1	3	8	0	1	22	764911	811562.9664	1	0	28957.21206	1.088264256	1	1	1	3	1	1
18	23	1	1	910	14	2	1	3	14	0	1	23	765011	327411.7432	1	0	11437.35382	1.065445265	1	1	1	9	1	2
18	23	2	1	911	14	2	2	2	6	0	2	7	765111	197570.793	2	1	6777.436075	1.046266997	1	1	1	7	2	1
31	23	0	3	912	4	1	99	0	99	99	99	99	765211	99	99	99	99	99	0	0	0	99	99	1
27	23	2	1	913	8	1	2	3	3	1	1	13	765511	243784.9531	1	0	8563.263942	1.071352218	1	1	1	4	1	2
31	23	0	3	914	4	2	99	0	99	99	99	99	765611	99	99	99	99	99	0	0	0	99	99	1
30	23	0	0	915	3	1	99	0	99	99	99	99	765711	99	99	99	99	99	0	0	0	99	99	1
48	23	0	0	916	2	1	99	0	99	99	99	99	765811	99	99	99	99	99	0	0	0	99	99	2
30	23	1	1	917	6	2	1	3	7	0	1	23	765911	366267.0449	1	0	12875.02536	1.072136516	1	1	1	9	1	1
31	23	2	1	918	4	1	1	3	7	0	1	0	766011	377051.7706	2	1	13254.13022	1.072136516	1	1	1	4	1	1
48	4	0	2	919	9	4	99	0	99	99	99	99	769911	99	99	99	99	99	0	0	0	99	99	2
20	35	1	1	920	7	2	1	3	3	0	1	35	772211	703201.1423	1	0	24700.85585	1.071352218	1	1	1	7	1	1
11	35	0	3	921	12	2	99	0	99	99	99	99	772311	99	99	99	99	99	0	0	0	99	99	2
49	22	0	1	922	10	4	2	2	18	1	1	22	773011	294366.7691	1	1	10259.57735	1.063017779	1	1	0	2	3	1
81	22	2	1	923	17	4	2	2	13	1	1	0	773111	240601.4094	1	1	8341.533908	1.057420174	1	1	1	2	1	1
55	22	0	3	924	16	2	99	0	99	99	99	99	773211	99	99	99	99	99	0	0	0	99	99	2
54	22	0	3	925	16	4	99	0	99	99	99	99	773311	99	99	99	99	99	0	0	0	99	99	1
83	22	0	3	926	17	4	99	0	99	99	99	99	773411	99	99	99	99	99	0	0	0	99	99	2
32	22	0	1	927	15	2	1	1	3	1	1	22	773511	1182472.644	1	1	41535.89147	1.071352218	1	1	0	7	3	1
97	22	2	1	928	7	2	1	3	3	0	1	31	773611	373006.2134	1	0	13102.32899	1.071352218	1	1	1	7	1	2
41	22	0	2	929	11	4	99	0	99	99	99	99	773711	99	99	99	99	99	0	0	0	99	99	2
56	22	0	3	930	5	2	99	0	99	99	99	99	773811	99	99	99	99	99	0	0	0	99	99	2
41	22	0	3	931	4	2	99	0	99	99	99	99	773911	99	99	99	99	99	0	0	0	99	99	1
83	22	1	1	932	10	1	1	6	20	0	3	22	774011	416285.1933	1	1	14547.78326	1.06587358	1	1	1	9	2	2
16	41	1	1	933	9	2	1	3	6	0	1	41	776313	459092.7317	2	1	15748.64176	1.046266997	1	1	1	7	2	1
10	41	2	1	934	8	1	1	5	20	0	3	0	776413	339964.9925	1	1	11880.64602	1.06587358	1	1	1	9	2	2
12	41	0	0	935	3	1	99	0	99	99	99	99	776513	99	99	99	99	99	0	0	0	99	99	1
12	41	0	3	936	12	1	99	0	99	99	99	99	776613	99	99	99	99	99	0	0	0	99	99	2
16	41	0	3	937	14	1	99	0	99	99	99	99	776713	99	99	99	99	99	0	0	0	99	99	1
7	34	1	1	938	7	4	1	3	16	0	1	34	776811	975815.6881	1	0	33676.54289	1.052590741	1	1	1	3	1	1
8	34	1	1	939	6	2	1	4	15	1	1	34	776911	382180.9376	1	0	13174.45218	1.051388889	1	1	1	5	1	2
8	34	0	0	940	1	1	99	0	99	99	99	99	777011	99	99	99	99	99	0	0	0	99	99	1
20	18	0	3	941	15	1	99	0	99	99	99	99	812111	99	99	99	99	99	0	0	0	99	99	2
20	18	1	1	942	15	1	1	3	6	0	1	18	812211	638257.197	1	0	21894.67019	1.046266997	1	1	1	9	5	1
43	18	1	1	943	10	1	1	2	14	0	2	18	812311	339509.8469	2	1	11859.97242	1.065445265	1	1	1	6	2	1
35	18	0	3	944	7	1	99	0	99	99	99	99	812411	99	99	99	99	99	0	0	0	99	99	1
11	41	0	1	945	9	3	1	1	7	1	1	41	812813	533038.1419	1	1	18737.36578	1.072136516	1	1	0	5	3	2
20	41	1	1	946	10	3	2	2	7	0	2	41	812913	359437.6889	2	1	12634.95972	1.072136516	1	1	1	7	2	1
9	41	0	3	947	4	4	99	0	99	99	99	99	813013	99	99	99	99	99	0	0	0	99	99	2
12	41	0	0	948	3	1	99	0	99	99	99	99	813113	99	99	99	99	99	0	0	0	99	99	1
15	34	2	1	949	11	4	1	4	15	1	1	0	813211	1405235.109	1	0	48440.93705	1.051388889	1	1	1	3	1	1
5	34	1	1	950	10	2	1	4	15	1	1	34	813311	470899.482	1	0	16232.73715	1.051388889	1	1	1	3	1	2
8	34	0	0	951	3	1	99	0	99	99	99	99	813411	99	99	99	99	99	0	0	0	99	99	2
6	34	2	1	952	14	5	1	3	19	1	1	9	813511	1847775.026	2	1	64573.59285	1.06587358	1	1	1	2	1	1
118	21	3	1	953	14	4	1	3	13	0	1	99	815711	1847775.026	1	0	64061.46195	1.057420174	1	0	1	3	1	1
55	21	0	3	954	12	3	99	0	99	99	99	99	815811	99	99	99	99	99	0	0	0	99	99	2
59	21	2	1	955	6	4	2	2	16	1	1	12	815911	532109.8896	1	1	18363.73584	1.052590741	1	1	1	3	1	2
97	21	0	0	956	1	1	99	0	99	99	99	99	816011	99	99	99	99	99	0	0	0	99	99	1
85	21	2	1	957	7	4	1	3	9	1	1	13	816111	1969585.143	1	0	69812.03864	1.081073944	1	1	1	2	1	1
38	21	1	1	958	11	2	2	5	20	0	3	21	816211	160369.2235	1	1	5604.371094	1.06587358	1	1	1	9	2	2
38	21	0	1	959	11	3	1	2	13	1	1	21	816311	304287.8672	1	1	10549.51244	1.057420174	1	1	0	5	3	2
76	21	0	1	960	13	3	1	2	13	0	1	21	816411	352298.505	1	1	12214.01792	1.057420174	1	1	0	7	3	1
57	9	0	3	961	14	4	99	0	99	99	99	99	833211	99	99	99	99	99	0	0	0	99	99	2
42	9	0	2	962	9	4	99	0	99	99	99	99	833411	99	99	99	99	99	0	0	0	99	99	2
37	9	0	0	963	2	1	99	0	99	99	99	99	833511	99	99	99	99	99	0	0	0	99	99	1
29	9	0	3	964	15	3	99	0	99	99	99	99	833611	99	99	99	99	99	0	0	0	99	99	1
55	9	2	1	965	12	4	1	4	15	1	1	1	834011	1273633.057	1	0	43904.3818	1.051388889	1	1	1	2	1	2
72	9	0	3	966	6	4	99	0	99	99	99	99	834111	99	99	99	99	99	0	0	0	99	99	1
48	9	2	1	967	5	4	1	3	16	0	1	22	834211	811562.9664	2	1	28007.98899	1.052590741	1	1	1	3	1	1
66	13	2	1	968	14	3	1	2	3	0	1	25	846911	444917.0435	1	1	15628.29054	1.071352218	1	1	1	7	1	1
50	13	1	1	969	5	1	2	3	9	0	1	13	847011	199300.564	2	1	7064.217927	1.081073944	1	1	1	9	1	1
53	13	0	3	970	17	99	99	0	99	99	99	99	847111	99	99	99	99	99	0	0	0	99	99	2
43	13	0	3	971	11	2	99	0	99	99	99	99	847211	99	99	99	99	99	0	0	0	99	99	1
27	13	0	3	972	16	2	99	0	99	99	99	99	847311	99	99	99	99	99	0	0	0	99	99	2
38	13	1	1	973	11	2	1	3	7	0	1	13	847411	503217.2564	2	1	17689.10151	1.072136516	1	1	1	4	1	2
41	13	1	1	974	5	2	2	3	16	1	1	13	847511	174992.456	1	0	6039.194719	1.052590741	1	1	1	4	1	2
63	13	0	3	975	6	2	99	0	99	99	99	99	847611	99	99	99	99	99	0	0	0	99	99	1
47	13	2	1	976	12	4	1	4	15	0	1	0	847711	1775047.683	1	0	61189.02988	1.051388889	1	1	1	1	1	1
32	13	0	3	977	13	4	99	0	99	99	99	99	847811	99	99	99	99	99	0	0	0	99	99	2
12	46	2	1	978	10	1	1	3	3	0	1	48	847911	519580.2753	1	0	18250.93378	1.071352218	1	1	1	8	1	1
9	46	1	1	979	11	2	2	2	14	0	2	46	848011	135933.8509	2	1	4748.527141	1.065445265	1	1	1	9	2	2
5	46	1	1	980	6	2	2	3	9	0	3	46	848111	199300.564	2	1	7064.217927	1.081073944	1	1	1	5	2	1
19	46	2	1	981	7	2	1	3	8	0	1	18	848211	561030.3842	1	0	20018.01028	1.088264256	1	1	1	8	4	1
10	46	1	1	982	9	2	1	3	18	0	1	46	848311	569842.1816	1	0	19860.73345	1.063017779	1	1	1	6	1	1
5	46	2	1	983	6	2	1	3	16	0	1	49	848411	341200.6296	1	0	11775.23356	1.052590741	1	1	1	3	1	2
4	46	1	1	984	13	1	1	3	14	0	1	46	848511	433791.4187	2	1	15153.47584	1.065445265	1	1	1	6	4	1
9	46	0	3	985	12	2	99	0	99	99	99	99	848611	99	99	99	99	99	0	0	0	99	99	2
13	46	1	1	986	8	2	1	3	14	0	1	46	848711	462919.1026	1	0	16170.98249	1.065445265	1	1	1	5	2	1
10	46	0	2	987	10	2	99	0	99	99	99	99	848811	99	99	99	99	99	0	0	0	99	99	2
16	41	1	1	988	14	1	1	3	20	0	3	41	865713	476264.824	1	1	16643.8719	1.06587358	1	1	1	6	5	1
12	41	1	1	989	12	1	1	3	1	0	1	41	865813	342636.9095	1	0	11974.02064	1.06587358	1	1	1	9	5	2
30	41	2	1	990	6	4	1	3	7	0	1	38	865913	540655.5834	2	1	19005.13421	1.072136516	1	1	1	4	1	2
30	41	2	1	991	6	4	1	3	17	0	1	22	866013	751888.5923	1	0	26103.3561	1.058870116	1	1	1	3	1	2
10	41	0	3	992	4	2	99	0	99	99	99	99	866113	99	99	99	99	99	0	0	0	99	99	1
21	41	1	1	993	11	1	1	3	1	0	1	41	866213	342636.9095	1	0	11974.02064	1.06587358	1	1	1	9	5	2
16	41	0	3	994	14	1	99	0	99	99	99	99	866313	99	99	99	99	99	0	0	0	99	99	1
26	41	0	3	995	5	4	99	0	99	99	99	99	866413	99	99	99	99	99	0	0	0	99	99	2
24	9	0	3	996	17	1	99	0	99	99	99	99	866511	99	99	99	99	99	0	0	0	99	99	2
14	9	0	3	997	16	3	99	0	99	99	99	99	866611	99	99	99	99	99	0	0	0	99	99	2
16	9	2	1	998	15	1	1	5	20	0	3	12	866711	214515.3286	2	1	7496.597418	1.06587358	1	1	1	9	6	2
22	9	0	3	999	9	2	99	0	99	99	99	99	866811	99	99	99	99	99	0	0	0	99	99	2
28	9	0	2	1000	9	2	99	0	99	99	99	99	866911	99	99	99	99	99	0	0	0	99	99	1
23	9	0	3	1001	4	2	99	0	99	99	99	99	867011	99	99	99	99	99	0	0	0	99	99	2
19	9	0	0	1002	2	1	99	0	99	99	99	99	867111	99	99	99	99	99	0	0	0	99	99	1
31	9	2	1	1003	12	3	1	3	7	0	1	15	867211	352792.1873	1	0	12401.35694	1.072136516	1	1	1	7	1	1
25	9	0	1	1004	13	1	2	2	17	1	2	9	867311	68836.04892	2	1	2389.784758	1.058870116	1	1	0	5	3	2
24	9	2	1	1005	5	3	1	3	14	0	1	0	867411	340002.5427	2	1	11877.18358	1.065445265	1	1	1	5	6	1
15	9	0	3	1006	15	2	99	0	99	99	99	99	867511	99	99	99	99	99	0	0	0	99	99	1
29	9	0	3	1007	14	2	99	0	99	99	99	99	867611	99	99	99	99	99	0	0	0	99	99	2
21	9	2	1	1008	5	4	2	3	16	0	1	22	867711	298658.8546	2	1	10307.06705	1.052590741	1	1	1	2	2	2
29	9	0	3	1009	14	4	99	0	99	99	99	99	867811	99	99	99	99	99	0	0	0	99	99	1
25	9	0	1	1010	13	2	1	2	7	1	2	9	867911	159928.9894	2	1	5621.826541	1.072136516	1	1	0	3	3	2
37	9	2	1	1011	6	4	1	3	13	1	1	13	868011	908066.6578	2	1	31482.22962	1.057420174	1	1	1	2	1	1
29	9	0	3	1012	14	1	99	0	99	99	99	99	868111	99	99	99	99	99	0	0	0	99	99	2
22	9	2	1	1013	9	2	1	3	14	1	1	19	868211	504897.0176	1	0	17637.38153	1.065445265	1	1	1	5	1	2
36	9	0	3	1014	6	2	99	0	99	99	99	99	868311	99	99	99	99	99	0	0	0	99	99	2
23	9	0	3	1015	4	2	99	0	99	99	99	99	868411	99	99	99	99	99	0	0	0	99	99	2
19	9	0	0	1016	2	1	99	0	99	99	99	99	868511	99	99	99	99	99	0	0	0	99	99	1
20	9	2	1	1017	10	3	1	3	17	0	1	11	868611	454664.1354	1	0	15784.59888	1.058870116	1	1	1	3	1	2
23	9	0	3	1018	4	2	99	0	99	99	99	99	868711	99	99	99	99	99	0	0	0	99	99	2
24	9	0	3	1019	17	2	99	0	99	99	99	99	868811	99	99	99	99	99	0	0	0	99	99	2
23	9	0	2	1020	11	4	99	0	99	99	99	99	868911	99	99	99	99	99	0	0	0	99	99	2
37	9	0	3	1021	6	2	99	0	99	99	99	99	869011	99	99	99	99	99	0	0	0	99	99	1
22	21	0	1	1022	16	1	1	2	18	1	1	21	869111	352298.505	1	1	12278.67457	1.063017779	1	1	0	5	3	1
15	21	0	1	1023	15	1	1	7	19	1	1	21	869211	616086.9834	2	1	21530.19143	1.06587358	1	1	0	5	3	2
22	21	1	1	1024	11	2	1	2	6	0	2	21	869311	391535.3958	2	1	13431.16599	1.046266997	1	1	1	7	2	1
46	21	1	1	1025	7	1	1	3	6	0	1	21	869411	435374.4308	1	0	14935.01306	1.046266997	1	1	1	4	5	1
43	21	0	1	1026	7	1	2	2	9	1	2	21	869511	114864.3096	2	1	4071.370892	1.081073944	1	1	0	5	3	2
54	21	0	0	1027	3	1	99	0	99	99	99	99	869611	99	99	99	99	99	0	0	0	99	99	2
52	21	0	0	1028	1	1	99	0	99	99	99	99	869711	99	99	99	99	99	0	0	0	99	99	1
23	21	1	1	1029	10	2	1	2	6	0	2	21	869811	391535.3958	2	1	13431.16599	1.046266997	1	1	1	7	2	1
31	21	1	1	1030	9	1	1	2	7	0	2	21	869911	219998.5799	2	1	7733.393803	1.072136516	1	1	1	5	4	2
29	21	0	3	1031	4	2	99	0	99	99	99	99	870011	99	99	99	99	99	0	0	0	99	99	2
49	21	0	0	1032	3	1	99	0	99	99	99	99	870111	99	99	99	99	99	0	0	0	99	99	1
15	21	0	3	1033	15	1	99	0	99	99	99	99	870211	99	99	99	99	99	0	0	0	99	99	2
23	21	0	2	1034	10	2	99	0	99	99	99	99	870311	99	99	99	99	99	0	0	0	99	99	1
14	21	1	1	1035	15	1	2	2	7	0	2	21	870411	144056.0169	2	1	5063.859543	1.072136516	1	1	1	5	4	1
15	21	0	3	1036	15	1	99	0	99	99	99	99	870511	99	99	99	99	99	0	0	0	99	99	2
22	21	0	3	1037	11	1	99	0	99	99	99	99	870611	99	99	99	99	99	0	0	0	99	99	1
22	21	2	1	1038	11	2	1	3	6	0	1	6	870711	422018.8734	2	1	14476.86621	1.046266997	1	1	1	7	5	1
20	21	0	3	1039	11	2	99	0	99	99	99	99	870811	99	99	99	99	99	0	0	0	99	99	2
46	21	2	1	1040	7	2	1	3	6	0	1	6	870911	726695.284	1	0	24928.43582	1.046266997	1	1	1	3	5	1
30	21	2	1	1041	5	3	1	3	6	0	1	6	871011	465947.1805	2	1	15983.77565	1.046266997	1	1	1	9	5	1
23	21	0	3	1042	16	1	99	0	99	99	99	99	871111	99	99	99	99	99	0	0	0	99	99	2
23	21	2	1	1043	10	3	1	3	13	0	1	0	871211	872590.2525	1	0	30252.27989	1.057420174	1	1	1	3	1	1
16	21	0	3	1044	17	1	99	0	99	99	99	99	871311	99	99	99	99	99	0	0	0	99	99	2
14	50	3	1	1045	9	1	1	3	8	0	1	99	871811	599998.1544	1	0	21408.41131	1.088264256	1	0	1	7	1	1
13	50	0	1	1046	7	2	1	2	6	1	2	50	871911	304287.8672	2	1	10438.24108	1.046266997	1	1	0	3	3	2
9	50	0	0	1047	3	1	99	0	99	99	99	99	872011	99	99	99	99	99	0	0	0	99	99	1
11	50	0	0	1048	2	1	99	0	99	99	99	99	872111	99	99	99	99	99	0	0	0	99	99	2
16	18	0	3	1049	17	99	99	0	99	99	99	99	872711	99	99	99	99	99	0	0	0	99	99	2
26	18	2	1	1050	9	4	1	3	13	1	1	13	872811	1471099.074	1	0	51002.2898	1.057420174	1	1	1	4	1	2
46	19	1	1	1051	14	1	2	2	7	0	2	19	884011	144056.0169	2	1	5063.859543	1.072136516	1	1	1	9	4	1
48	19	0	3	1052	12	1	99	0	99	99	99	99	884111	99	99	99	99	99	0	0	0	99	99	2
63	19	2	1	1053	7	2	1	3	3	1	1	17	884211	498375.0555	1	0	17506.07282	1.071352218	1	1	1	4	1	2
37	19	0	1	1054	8	4	1	3	15	1	1	19	884311	1082267.044	1	0	37307.65721	1.051388889	1	1	0	2	3	2
51	19	0	3	1055	4	2	99	0	99	99	99	99	884411	99	99	99	99	99	0	0	0	99	99	1
19	35	2	1	1056	7	4	1	1	14	0	1	6	884511	2621057.696	1	1	91560.443	1.065445265	1	1	1	1	4	1
18	35	2	1	1057	7	4	1	3	16	1	1	21	884611	752043.4006	1	0	25953.89903	1.052590741	1	1	1	1	1	2
27	35	0	0	1058	1	1	99	0	99	99	99	99	884711	99	99	99	99	99	0	0	0	99	99	2
12	35	0	3	1059	14	4	99	0	99	99	99	99	884811	99	99	99	99	99	0	0	0	99	99	2
44	19	2	1	1060	8	4	1	4	17	0	1	22	885911	1386162.97	1	0	48123.49327	1.058870116	1	1	1	3	1	1
56	19	2	1	1061	7	4	1	3	17	0	1	22	886011	1358619.741	1	0	47167.27353	1.058870116	1	1	1	3	1	2
30	19	0	0	1062	3	1	99	0	99	99	99	99	886111	99	99	99	99	99	0	0	0	99	99	1
42	19	0	3	1063	12	2	99	0	99	99	99	99	886211	99	99	99	99	99	0	0	0	99	99	2
45	19	1	1	1064	14	3	1	1	3	1	1	19	886311	616086.9834	1	1	21640.85758	1.071352218	1	1	1	7	1	2
53	19	0	3	1065	15	2	99	0	99	99	99	99	886411	99	99	99	99	99	0	0	0	99	99	1
53	19	0	3	1066	15	1	99	0	99	99	99	99	886511	99	99	99	99	99	0	0	0	99	99	1
45	19	0	3	1067	14	1	99	0	99	99	99	99	886611	99	99	99	99	99	0	0	0	99	99	2
68	0	2	1	1068	7	3	1	3	19	0	1	22	886711	420615.8842	1	0	14699.1265	1.06587358	1	1	1	5	2	2
48	0	2	1	1069	8	4	2	3	7	0	2	23	886811	367913.8976	2	1	12932.91555	1.072136516	1	1	1	8	4	1
124	0	2	1	1070	6	4	1	3	7	0	1	23	886911	565384.3233	1	0	19874.3993	1.072136516	1	1	1	9	2	1
124	0	2	1	1071	6	4	1	3	14	0	1	7	887011	811562.9664	1	0	28350.03016	1.065445265	1	1	1	4	1	1
124	0	2	1	1072	6	2	1	3	17	1	1	13	887111	395040.801	1	0	13714.65242	1.058870116	1	1	1	5	1	1
81	0	2	1	1073	8	4	1	3	10	1	1	22	887211	1759179.552	1	0	61532.95128	1.066835396	1	1	1	5	1	2
74	0	0	0	1074	2	1	99	0	99	99	99	99	887311	99	99	99	99	99	0	0	0	99	99	2
29	0	0	3	1075	12	2	99	0	99	99	99	99	887411	99	99	99	99	99	0	0	0	99	99	2
25	24	2	1	1076	9	4	1	3	16	1	1	28	887511	870275.0144	1	0	30034.21057	1.052590741	1	1	1	2	1	1
19	24	0	3	1077	8	4	99	0	99	99	99	99	887611	99	99	99	99	99	0	0	0	99	99	2
23	24	0	0	1078	3	1	99	0	99	99	99	99	887711	99	99	99	99	99	0	0	0	99	99	2
17	24	0	0	1079	1	1	99	0	99	99	99	99	887811	99	99	99	99	99	0	0	0	99	99	2
17	24	0	0	1080	1	1	99	0	99	99	99	99	887911	99	99	99	99	99	0	0	0	99	99	2
22	24	0	3	1081	5	2	99	0	99	99	99	99	888011	99	99	99	99	99	0	0	0	99	99	1
30	11	0	3	1082	6	1	99	0	99	99	99	99	888111	99	99	99	99	99	0	0	0	99	99	1
26	11	1	1	1083	11	1	2	2	7	0	2	11	888211	132524.7371	2	1	4658.511801	1.072136516	1	1	1	5	4	2
70	43	1	1	1084	6	4	1	3	6	0	1	43	888313	811562.9664	1	0	27839.72288	1.046266997	1	1	1	3	5	1
62	43	0	3	1085	6	4	99	0	99	99	99	99	888413	99	99	99	99	99	0	0	0	99	99	2
80	43	0	0	1086	1	1	99	0	99	99	99	99	888513	99	99	99	99	99	0	0	0	99	99	2
25	11	2	1	1087	9	2	2	3	8	0	1	15	888611	198367.2717	1	0	7077.902012	1.088264256	1	1	1	8	4	1
19	11	0	3	1088	9	2	99	0	99	99	99	99	888711	99	99	99	99	99	0	0	0	99	99	2
41	11	0	3	1089	4	2	99	0	99	99	99	99	888811	99	99	99	99	99	0	0	0	99	99	1
29	11	0	0	1090	2	1	99	0	99	99	99	99	888911	99	99	99	99	99	0	0	0	99	99	2
30	39	1	1	1091	10	3	1	3	7	0	1	39	889011	379519.7097	2	1	13340.88326	1.072136516	1	1	1	5	1	2
28	39	0	3	1092	4	2	99	0	99	99	99	99	889111	99	99	99	99	99	0	0	0	99	99	2
36	32	0	1	1093	9	4	1	1	13	1	1	32	898911	3515974.916	1	1	121897.1412	1.057420174	1	1	0	1	3	1
35	32	0	1	1094	7	4	1	2	7	1	1	32	899011	1274944.189	1	1	44816.8597	1.072136516	1	1	0	5	3	2
28	32	0	0	1095	2	1	99	0	99	99	99	99	899111	99	99	99	99	99	0	0	0	99	99	1
31	32	0	0	1096	2	1	99	0	99	99	99	99	899211	99	99	99	99	99	0	0	0	99	99	2
38	32	2	1	1097	7	2	1	3	6	0	1	31	899311	503158.6207	1	0	17260.27079	1.046266997	1	1	1	7	5	1
35	32	0	3	1098	7	2	99	0	99	99	99	99	899411	99	99	99	99	99	0	0	0	99	99	2
28	32	0	0	1099	3	1	99	0	99	99	99	99	899511	99	99	99	99	99	0	0	0	99	99	2
31	32	0	0	1100	2	1	99	0	99	99	99	99	899611	99	99	99	99	99	0	0	0	99	99	2
23	32	2	1	1101	5	2	1	3	6	0	1	19	899711	377667.4933	1	0	12955.44374	1.046266997	1	1	1	7	5	1
32	32	2	1	1102	9	4	1	3	17	0	1	22	926111	1358619.741	1	0	47167.27353	1.058870116	1	1	1	4	1	2
26	32	0	3	1103	4	99	99	0	99	99	99	99	926211	99	99	99	99	99	0	0	0	99	99	2
35	32	0	0	1104	2	1	99	0	99	99	99	99	926311	99	99	99	99	99	0	0	0	99	99	2
18	32	0	3	1105	14	2	99	0	99	99	99	99	926411	99	99	99	99	99	0	0	0	99	99	2
19	32	0	3	1106	15	3	99	0	99	99	99	99	926511	99	99	99	99	99	0	0	0	99	99	2
20	32	0	2	1107	13	3	99	0	99	99	99	99	926611	99	99	99	99	99	0	0	0	99	99	1
17	32	2	1	1108	12	2	2	3	17	0	1	22	926711	236826.5486	1	0	8221.919836	1.058870116	1	1	1	7	1	1
16	32	2	1	1109	12	2	1	3	12	0	1	22	926811	416038.2031	1	0	14281.85185	1.047010775	1	1	1	3	1	2
12	32	2	1	1110	16	1	1	3	6	0	1	15	926911	465656.4399	2	1	15973.80213	1.046266997	1	1	1	7	5	1
13	32	0	3	1111	16	1	99	0	99	99	99	99	927011	99	99	99	99	99	0	0	0	99	99	2
12	32	0	3	1112	16	1	99	0	99	99	99	99	927111	99	99	99	99	99	0	0	0	99	99	1
13	32	0	3	1113	16	1	99	0	99	99	99	99	927211	99	99	99	99	99	0	0	0	99	99	2
17	32	0	3	1114	13	99	99	0	99	99	99	99	927311	99	99	99	99	99	0	0	0	99	99	1
15	32	0	3	1115	14	1	99	0	99	99	99	99	927411	99	99	99	99	99	0	0	0	99	99	2
29	32	2	1	1116	8	2	2	3	6	0	1	36	927511	198367.2717	2	1	6804.75835	1.046266997	1	1	1	9	1	1
19	32	2	1	1117	5	4	1	4	17	0	1	26	927611	981548.333	2	1	34076.46548	1.058870116	1	1	1	2	1	2
16	32	0	1	1118	12	2	2	2	19	0	2	32	927711	52989.18025	2	1	1851.795648	1.06587358	1	1	0	7	3	2
34	32	2	1	1119	7	4	1	3	14	0	1	0	927811	848400.337	1	0	29636.85646	1.065445265	1	1	1	4	1	2
15	32	0	3	1120	15	1	99	0	99	99	99	99	927911	99	99	99	99	99	0	0	0	99	99	1
16	32	0	3	1121	15	1	99	0	99	99	99	99	928011	99	99	99	99	99	0	0	0	99	99	2
35	32	0	3	1122	9	4	99	0	99	99	99	99	928111	99	99	99	99	99	0	0	0	99	99	1
29	32	0	0	1123	2	1	99	0	99	99	99	99	928211	99	99	99	99	99	0	0	0	99	99	2
27	32	2	1	1124	9	4	1	3	7	0	1	22	928311	650718.2811	1	0	22874.06003	1.072136516	1	1	1	5	1	2
22	32	2	1	1125	5	4	1	3	8	0	1	0	928411	811562.9664	2	1	28957.21206	1.088264256	1	1	1	4	1	1
29	32	2	1	1126	11	99	1	4	15	1	1	1	928511	778157.3815	1	0	26824.45983	1.051388889	1	1	1	3	1	1
26	32	1	1	1127	11	2	2	2	7	0	2	32	928611	61040.13459	2	1	2145.683844	1.072136516	1	1	1	5	2	2
26	32	0	3	1128	4	4	99	0	99	99	99	99	928711	99	99	99	99	99	0	0	0	99	99	2
16	38	0	3	1129	16	1	99	0	99	99	99	99	944011	99	99	99	99	99	0	0	0	99	99	2
16	38	0	3	1130	16	1	99	0	99	99	99	99	944111	99	99	99	99	99	0	0	0	99	99	1
16	32	0	3	1131	15	1	99	0	99	99	99	99	950611	99	99	99	99	99	0	0	0	99	99	1
16	32	0	3	1132	14	1	99	0	99	99	99	99	950711	99	99	99	99	99	0	0	0	99	99	2
29	32	0	3	1133	6	2	99	0	99	99	99	99	950811	99	99	99	99	99	0	0	0	99	99	1
28	32	0	3	1134	6	2	99	0	99	99	99	99	950911	99	99	99	99	99	0	0	0	99	99	2
27	32	0	0	1135	2	1	99	0	99	99	99	99	951011	99	99	99	99	99	0	0	0	99	99	1
30	32	0	0	1136	2	1	99	0	99	99	99	99	951111	99	99	99	99	99	0	0	0	99	99	2
21	4	1	1	1137	10	2	1	3	3	0	1	4	951211	339233.927	2	1	11916.03345	1.071352218	1	1	1	8	1	2
19	4	0	2	1138	5	4	99	0	99	99	99	99	951311	99	99	99	99	99	0	0	0	99	99	1
23	4	0	3	1139	4	2	99	0	99	99	99	99	951411	99	99	99	99	99	0	0	0	99	99	2
16	50	0	3	1140	14	2	99	0	99	99	99	99	951511	99	99	99	99	99	0	0	0	99	99	1
10	50	1	1	1141	13	1	2	2	7	0	2	50	951611	76104.97386	2	1	2675.243329	1.072136516	1	1	1	9	4	2
21	50	2	1	1142	10	1	1	3	6	0	1	0	951711	438635.0273	1	0	15046.86403	1.046266997	1	1	1	9	5	1
23	50	1	1	1143	6	2	2	5	20	0	3	50	951811	205658.3357	2	1	7187.074968	1.06587358	1	1	1	9	2	2
15	50	0	0	1144	3	1	99	0	99	99	99	99	951911	99	99	99	99	99	0	0	0	99	99	1
36	50	0	0	1145	1	1	99	0	99	99	99	99	952011	99	99	99	99	99	0	0	0	99	99	2
14	28	0	3	1146	16	2	99	0	99	99	99	99	952111	99	99	99	99	99	0	0	0	99	99	1
14	28	0	3	1147	16	1	99	0	99	99	99	99	952211	99	99	99	99	99	0	0	0	99	99	2
31	36	1	1	1148	13	1	1	3	8	0	1	36	956113	416038.2031	1	0	14844.57395	1.088264256	1	1	1	9	1	2
47	36	1	1	1149	11	1	1	3	8	0	1	36	956213	594987.2244	1	0	21229.61735	1.088264256	1	1	1	9	1	1
102	36	1	1	1150	8	2	2	3	1	0	2	36	956313	198367.2717	2	1	6932.276526	1.06587358	1	1	1	9	5	1
34	29	0	3	1151	4	2	99	0	99	99	99	99	956411	99	99	99	99	99	0	0	0	99	99	2
59	29	1	1	1152	12	2	2	5	20	0	3	29	956511	211195.4119	2	1	7380.577369	1.06587358	1	1	1	5	2	2
64	29	2	1	1153	12	2	1	3	3	0	1	38	956611	559109.5265	1	0	19639.45021	1.071352218	1	1	1	9	1	1
64	29	0	3	1154	5	4	99	0	99	99	99	99	957211	99	99	99	99	99	0	0	0	99	99	2
72	29	0	1	1155	11	3	1	2	7	1	2	29	957311	178943.015	2	1	6290.207891	1.072136516	1	1	0	5	3	2
169	29	2	1	1156	6	4	1	4	17	0	1	38	957411	981548.333	1	0	34076.46548	1.058870116	1	1	1	8	4	2
34	29	0	3	1157	4	4	99	0	99	99	99	99	957511	99	99	99	99	99	0	0	0	99	99	2
65	29	2	1	1158	10	4	1	3	11	1	1	22	957611	1472008.877	1	0	52530.00536	1.088420857	1	1	1	2	1	2
8	15	0	3	1159	17	1	99	0	99	99	99	99	957711	99	99	99	99	99	0	0	0	99	99	2
10	15	0	3	1160	12	2	99	0	99	99	99	99	957811	99	99	99	99	99	0	0	0	99	99	2
11	15	1	1	1161	14	2	2	2	14	1	2	15	957911	215494.5462	2	1	7527.791603	1.065445265	1	1	1	5	1	1
11	15	1	1	1162	12	1	1	2	7	0	2	15	958011	241695.0262	2	1	8496.06765	1.072136516	1	1	1	5	6	1
16	15	0	3	1163	7	2	99	0	99	99	99	99	958111	99	99	99	99	99	0	0	0	99	99	2
14	15	0	0	1164	3	1	99	0	99	99	99	99	958211	99	99	99	99	99	0	0	0	99	99	1
11	15	0	0	1165	1	1	99	0	99	99	99	99	958311	99	99	99	99	99	0	0	0	99	99	1
11	15	0	0	1166	1	1	99	0	99	99	99	99	958411	99	99	99	99	99	0	0	0	99	99	1
8	15	0	3	1167	17	1	99	0	99	99	99	99	958511	99	99	99	99	99	0	0	0	99	99	2
21	15	2	1	1168	10	1	1	3	6	0	1	35	958611	497688.3717	2	1	17072.62027	1.046266997	1	1	1	9	4	1
17	15	0	1	1169	11	1	1	1	7	1	2	15	958711	533038.1419	2	1	18737.36578	1.072136516	1	1	0	9	3	2
12	15	0	2	1170	5	2	99	0	99	99	99	99	958811	99	99	99	99	99	0	0	0	99	99	1
11	15	2	1	1171	5	4	2	5	20	0	3	22	958911	205658.3357	2	1	7187.074968	1.06587358	1	1	1	5	6	2
15	15	0	0	1172	3	1	99	0	99	99	99	99	959111	99	99	99	99	99	0	0	0	99	99	2
12	15	2	1	1173	15	1	1	3	3	0	1	38	959211	635771.5545	2	1	22332.30377	1.071352218	1	1	1	7	6	1
9	15	2	1	1174	13	2	1	2	14	0	2	22	959311	165961.1438	2	1	5797.459503	1.065445265	1	1	1	9	2	2
35	15	2	1	1175	10	3	1	3	20	0	3	13	959411	460825.9096	1	1	16104.33318	1.06587358	1	1	1	9	2	2
36	15	0	2	1176	4	2	99	0	99	99	99	99	959511	99	99	99	99	99	0	0	0	99	99	1
34	15	0	3	1177	4	2	99	0	99	99	99	99	959611	99	99	99	99	99	0	0	0	99	99	2
34	15	0	0	1178	3	1	99	0	99	99	99	99	959711	99	99	99	99	99	0	0	0	99	99	2
28	15	0	0	1179	2	1	99	0	99	99	99	99	959811	99	99	99	99	99	0	0	0	99	99	1
111	46	1	1	1180	9	4	1	3	3	0	1	46	961013	2029765.256	1	0	71298.14784	1.071352218	1	1	1	1	6	1
94	46	0	1	1181	10	1	2	2	7	1	2	46	961113	193824.9526	2	1	6813.338013	1.072136516	1	1	0	5	3	2
52	46	0	3	1182	6	2	99	0	99	99	99	99	961213	99	99	99	99	99	0	0	0	99	99	2
91	46	0	0	1183	1	1	99	0	99	99	99	99	961313	99	99	99	99	99	0	0	0	99	99	1
78	46	0	3	1184	4	2	99	0	99	99	99	99	961413	99	99	99	99	99	0	0	0	99	99	2
22	36	0	3	1185	17	1	99	0	99	99	99	99	965213	99	99	99	99	99	0	0	0	99	99	2
26	36	1	1	1186	14	2	1	2	8	0	2	36	965313	425834.532	2	1	15194.11476	1.088264256	1	1	1	8	4	1
23	36	0	3	1187	14	1	99	0	99	99	99	99	965413	99	99	99	99	99	0	0	0	99	99	2
78	36	1	1	1188	11	4	1	1	16	1	1	36	965511	2621057.696	1	1	90455.77254	1.052590741	1	1	1	1	1	1
70	36	1	1	1189	11	4	1	3	16	1	1	36	965611	636068.5446	1	0	21951.47084	1.052590741	1	1	1	2	1	2
94	36	2	1	1190	7	99	1	3	7	0	1	23	965711	544762.187	1	0	19149.48961	1.072136516	1	1	1	3	1	1
113	36	2	1	1191	6	4	1	3	19	1	1	19	965811	751888.5923	2	1	26276.00609	1.06587358	1	1	1	2	1	2
28	3	0	3	1192	15	1	99	0	99	99	99	99	993311	99	99	99	99	99	0	0	0	99	99	2
22	3	0	3	1193	16	1	99	0	99	99	99	99	993411	99	99	99	99	99	0	0	0	99	99	1
41	3	1	1	1194	10	3	1	3	14	1	1	3	993511	324056.7896	1	0	11320.15646	1.065445265	1	1	1	5	1	1
25	3	0	3	1195	4	2	99	0	99	99	99	99	993611	99	99	99	99	99	0	0	0	99	99	2
38	0	2	1	1196	9	1	2	2	14	0	2	13	993711	160926.6488	2	1	5621.591343	1.065445265	1	1	1	9	2	2
18	0	2	1	1197	10	3	1	4	17	0	1	12	993811	629059.4034	1	0	21839.08864	1.058870116	1	1	1	3	1	1
14	0	0	0	1198	3	1	99	0	99	99	99	99	993911	99	99	99	99	99	0	0	0	99	99	1
13	28	0	3	1199	13	1	99	0	99	99	99	99	1005811	99	99	99	99	99	0	0	0	99	99	1
13	28	0	3	1200	13	1	99	0	99	99	99	99	1005911	99	99	99	99	99	0	0	0	99	99	2
23	28	0	2	1201	8	2	99	0	99	99	99	99	1006011	99	99	99	99	99	0	0	0	99	99	1
18	28	2	1	1202	8	2	1	3	14	0	1	18	1006111	345409.3903	1	0	12066.059	1.065445265	1	1	1	4	1	2
52	28	0	3	1203	4	2	99	0	99	99	99	99	1006211	99	99	99	99	99	0	0	0	99	99	2
16	28	0	0	1204	2	1	99	0	99	99	99	99	1006311	99	99	99	99	99	0	0	0	99	99	1
67	28	2	1	1205	5	3	2	3	7	0	1	22	1006411	174137.4557	1	0	6121.282789	1.072136516	1	1	1	5	1	1
27	28	0	3	1206	15	3	99	0	99	99	99	99	1006511	99	99	99	99	99	0	0	0	99	99	2
63	28	0	3	1207	9	2	99	0	99	99	99	99	1006611	99	99	99	99	99	0	0	0	99	99	2
16	28	0	0	1208	2	1	99	0	99	99	99	99	1006711	99	99	99	99	99	0	0	0	99	99	1
23	28	1	1	1209	8	3	1	3	9	1	1	28	1006811	624115.372	1	0	22121.79891	1.081073944	1	1	1	5	1	1
18	28	1	1	1210	8	2	2	2	7	1	2	28	1006911	132524.7371	2	1	4658.511801	1.072136516	1	1	1	5	1	2
16	28	0	0	1211	2	1	99	0	99	99	99	99	1007011	99	99	99	99	99	0	0	0	99	99	1
34	28	0	0	1212	1	1	99	0	99	99	99	99	1007111	99	99	99	99	99	0	0	0	99	99	2
22	28	0	3	1213	12	2	99	0	99	99	99	99	1007211	99	99	99	99	99	0	0	0	99	99	2
51	28	2	1	1214	8	3	1	3	7	0	1	0	1007311	428660.0848	1	0	15068.26655	1.072136516	1	1	1	8	4	1
112	28	2	1	1215	6	2	2	3	14	0	1	13	1007411	159140.6446	1	0	5559.201517	1.065445265	1	1	1	9	1	2
30	28	0	0	1216	3	1	99	0	99	99	99	99	1007511	99	99	99	99	99	0	0	0	99	99	1
16	28	0	0	1217	2	1	99	0	99	99	99	99	1007611	99	99	99	99	99	0	0	0	99	99	1
45	41	2	1	1218	11	2	1	3	6	0	1	0	1015711	418275.1014	2	1	14348.44047	1.046266997	1	1	1	7	5	1
41	41	0	3	1219	11	99	99	0	99	99	99	99	1015811	99	99	99	99	99	0	0	0	99	99	2
23	41	0	0	1220	3	1	99	0	99	99	99	99	1015911	99	99	99	99	99	0	0	0	99	99	2
49	41	0	2	1221	5	2	99	0	99	99	99	99	1016011	99	99	99	99	99	0	0	0	99	99	2
24	50	0	2	1222	9	2	99	0	99	99	99	99	1019211	99	99	99	99	99	0	0	0	99	99	1
17	50	0	3	1223	8	99	99	0	99	99	99	99	1019311	99	99	99	99	99	0	0	0	99	99	2
17	50	0	3	1224	4	2	99	0	99	99	99	99	1019411	99	99	99	99	99	0	0	0	99	99	1
15	50	0	0	1225	3	1	99	0	99	99	99	99	1019511	99	99	99	99	99	0	0	0	99	99	1
60	23	1	1	1226	10	2	1	3	14	1	1	23	1020111	576859.2835	1	0	20151.21286	1.065445265	1	1	1	5	1	1
60	23	0	3	1227	10	1	99	0	99	99	99	99	1020211	99	99	99	99	99	0	0	0	99	99	1
43	23	0	3	1228	6	2	99	0	99	99	99	99	1020311	99	99	99	99	99	0	0	0	99	99	2
45	23	0	0	1229	3	1	99	0	99	99	99	99	1020411	99	99	99	99	99	0	0	0	99	99	1
64	23	0	0	1230	2	1	99	0	99	99	99	99	1020511	99	99	99	99	99	0	0	0	99	99	1
46	23	0	0	1231	1	1	99	0	99	99	99	99	1020611	99	99	99	99	99	0	0	0	99	99	2
19	23	0	3	1232	16	2	99	0	99	99	99	99	1020711	99	99	99	99	99	0	0	0	99	99	2
47	23	0	3	1233	10	1	99	0	99	99	99	99	1020811	99	99	99	99	99	0	0	0	99	99	2
27	23	2	1	1234	14	99	1	3	7	0	1	0	1020911	473897.7112	2	1	16658.46036	1.072136516	1	1	1	7	1	1
22	23	0	3	1235	13	2	99	0	99	99	99	99	1021011	99	99	99	99	99	0	0	0	99	99	2
62	23	1	1	1236	9	4	1	2	14	1	1	23	1021111	1106735.619	1	1	38661.1877	1.065445265	1	1	1	3	1	1
43	23	2	1	1237	7	3	1	4	15	1	1	18	1021211	574207.8215	1	0	19793.95815	1.051388889	1	1	1	5	1	2
46	23	0	0	1238	1	1	99	0	99	99	99	99	1021311	99	99	99	99	99	0	0	0	99	99	2
22	18	1	1	1239	12	3	1	3	6	0	1	18	1036111	701096.7789	1	0	24050.3089	1.046266997	1	1	1	7	5	1
26	18	2	1	1240	8	4	1	3	16	1	1	49	1036211	740802.176	1	0	25565.95119	1.052590741	1	1	1	2	1	2
25	18	0	2	1241	4	2	99	0	99	99	99	99	1036311	99	99	99	99	99	0	0	0	99	99	2
46	18	0	0	1242	2	1	99	0	99	99	99	99	1036411	99	99	99	99	99	0	0	0	99	99	2
32	18	0	0	1243	1	1	99	0	99	99	99	99	1036511	99	99	99	99	99	0	0	0	99	99	1
21	18	1	1	1244	12	3	1	3	3	0	1	18	1036611	474439.9026	1	0	16665.31941	1.071352218	1	1	1	3	1	2
32	18	2	1	1245	6	4	1	3	7	1	1	6	1036711	540655.5834	1	0	19005.13421	1.072136516	1	1	1	2	1	2
19	18	2	1	1246	13	1	1	2	6	0	2	12	1036811	302009.4604	2	1	10360.08299	1.046266997	1	1	1	7	2	1
21	18	0	2	1247	12	1	99	0	99	99	99	99	1036911	99	99	99	99	99	0	0	0	99	99	2
16	50	0	3	1248	14	1	99	0	99	99	99	99	1037011	99	99	99	99	99	0	0	0	99	99	1
8	50	0	3	1249	15	1	99	0	99	99	99	99	1037111	99	99	99	99	99	0	0	0	99	99	2
22	50	1	1	1250	8	2	2	2	7	0	2	50	1037211	359437.6889	2	1	12634.95972	1.072136516	1	1	1	9	4	1
11	50	0	3	1251	17	1	99	0	99	99	99	99	1037311	99	99	99	99	99	0	0	0	99	99	2
13	50	1	1	1252	7	4	1	3	16	1	1	50	1037411	740802.176	1	0	25565.95119	1.052590741	1	1	1	2	1	2
14	50	3	1	1253	7	2	1	3	7	0	1	99	1037511	574442.3874	1	0	20192.80852	1.072136516	1	0	1	8	1	1
9	50	0	0	1254	3	1	99	0	99	99	99	99	1037611	99	99	99	99	99	0	0	0	99	99	1
11	50	1	1	1255	9	2	2	3	9	1	1	50	1037711	243784.9531	2	1	8640.969204	1.081073944	1	1	1	5	1	2
7	50	0	3	1256	5	2	99	0	99	99	99	99	1037811	99	99	99	99	99	0	0	0	99	99	2
10	50	2	1	1257	4	2	2	3	7	0	1	46	1037911	164396.3197	1	0	5778.862211	1.072136516	1	1	1	5	1	2
14	50	2	1	1258	7	3	1	3	7	0	1	13	1038011	883443.2924	1	0	31054.81356	1.072136516	1	1	1	3	1	1
13	50	0	2	1259	7	2	99	0	99	99	99	99	1038111	99	99	99	99	99	0	0	0	99	99	2
10	50	0	3	1260	4	2	99	0	99	99	99	99	1038211	99	99	99	99	99	0	0	0	99	99	1
11	50	0	0	1261	2	1	99	0	99	99	99	99	1038311	99	99	99	99	99	0	0	0	99	99	2
20	50	0	0	1262	1	1	99	0	99	99	99	99	1038411	99	99	99	99	99	0	0	0	99	99	1
17	18	1	1	1263	13	2	1	3	3	0	1	18	1042511	762027.9267	1	0	26767.22326	1.071352218	1	1	1	8	1	1
24	18	0	3	1264	11	2	99	0	99	99	99	99	1042611	99	99	99	99	99	0	0	0	99	99	2
24	18	0	3	1265	4	2	99	0	99	99	99	99	1042711	99	99	99	99	99	0	0	0	99	99	1
15	11	2	1	1266	9	1	2	2	7	0	2	22	1050811	359437.6889	2	1	12634.95972	1.072136516	1	1	1	9	4	1
12	11	1	1	1267	9	1	2	2	9	1	2	11	1050911	114864.3096	2	1	4071.370892	1.081073944	1	1	1	5	1	2
23	11	2	1	1268	5	2	2	2	7	0	2	22	1051011	204515.4805	2	1	7189.131631	1.072136516	1	1	1	9	4	1
16	11	0	0	1269	1	1	99	0	99	99	99	99	1051111	99	99	99	99	99	0	0	0	99	99	1
16	4	0	3	1270	11	2	99	0	99	99	99	99	1051211	99	99	99	99	99	0	0	0	99	99	2
40	4	2	1	1271	9	4	1	3	9	1	1	21	1051311	1969585.143	1	0	69812.03864	1.081073944	1	1	1	5	1	1
13	4	0	3	1272	17	1	99	0	99	99	99	99	1051411	99	99	99	99	99	0	0	0	99	99	2
17	4	2	1	1273	10	4	1	3	10	1	1	13	1051511	1759179.552	1	0	61532.95128	1.066835396	1	1	1	2	1	2
17	4	0	3	1274	10	3	99	0	99	99	99	99	1051611	99	99	99	99	99	0	0	0	99	99	2
24	4	0	0	1275	3	1	99	0	99	99	99	99	1051711	99	99	99	99	99	0	0	0	99	99	1
74	4	1	1	1276	8	2	1	2	19	1	1	4	1051811	448474.2572	1	1	15672.684	1.06587358	1	1	1	5	1	1
70	4	0	3	1277	7	2	99	0	99	99	99	99	1051911	99	99	99	99	99	0	0	0	99	99	2
39	4	0	0	1278	2	1	99	0	99	99	99	99	1052011	99	99	99	99	99	0	0	0	99	99	1
30	18	0	2	1279	8	3	99	0	99	99	99	99	1053511	99	99	99	99	99	0	0	0	99	99	1
29	18	0	2	1280	7	2	99	0	99	99	99	99	1053611	99	99	99	99	99	0	0	0	99	99	2
24	18	0	3	1281	4	2	99	0	99	99	99	99	1053711	99	99	99	99	99	0	0	0	99	99	1
30	18	0	0	1282	3	1	99	0	99	99	99	99	1053811	99	99	99	99	99	0	0	0	99	99	2
29	18	0	0	1283	1	1	99	0	99	99	99	99	1053911	99	99	99	99	99	0	0	0	99	99	1
20	18	0	3	1284	12	1	99	0	99	99	99	99	1054011	99	99	99	99	99	0	0	0	99	99	1
24	18	0	3	1285	11	2	99	0	99	99	99	99	1054111	99	99	99	99	99	0	0	0	99	99	2
28	18	0	3	1286	6	2	99	0	99	99	99	99	1054211	99	99	99	99	99	0	0	0	99	99	2
41	18	0	0	1287	2	1	99	0	99	99	99	99	1054311	99	99	99	99	99	0	0	0	99	99	2
27	18	0	0	1288	3	1	99	0	99	99	99	99	1054411	99	99	99	99	99	0	0	0	99	99	1
30	18	0	0	1289	3	1	99	0	99	99	99	99	1054511	99	99	99	99	99	0	0	0	99	99	2
42	13	2	1	1290	11	4	1	3	10	1	1	22	1056511	2297960.683	1	0	80378.55066	1.066835396	1	1	1	1	1	1
31	13	1	1	1291	10	4	1	3	13	0	1	13	1056611	1471099.074	1	0	51002.2898	1.057420174	1	1	1	3	1	2
42	13	0	0	1292	3	1	99	0	99	99	99	99	1056711	99	99	99	99	99	0	0	0	99	99	2
43	13	0	0	1293	2	1	99	0	99	99	99	99	1056811	99	99	99	99	99	0	0	0	99	99	1
91	13	1	1	1294	5	2	1	6	20	0	3	13	1056911	498928.5769	1	1	17435.8947	1.06587358	1	1	1	9	6	2
33	13	2	1	1295	13	4	1	1	3	1	1	8	1057011	1845263.067	1	1	64817.26818	1.071352218	1	1	1	1	1	1
32	13	0	3	1296	13	4	99	0	99	99	99	99	1057111	99	99	99	99	99	0	0	0	99	99	2
33	13	0	3	1297	13	2	99	0	99	99	99	99	1057211	99	99	99	99	99	0	0	0	99	99	1
42	13	0	3	1298	12	3	99	0	99	99	99	99	1057311	99	99	99	99	99	0	0	0	99	99	2
11	14	0	3	1299	9	2	99	0	99	99	99	99	1057413	99	99	99	99	99	0	0	0	99	99	2
20	14	0	3	1300	4	2	99	0	99	99	99	99	1057513	99	99	99	99	99	0	0	0	99	99	1
18	14	0	0	1301	3	1	99	0	99	99	99	99	1057613	99	99	99	99	99	0	0	0	99	99	2
42	14	0	0	1302	2	1	99	0	99	99	99	99	1057713	99	99	99	99	99	0	0	0	99	99	2
4	35	1	1	1303	12	1	1	3	7	0	1	35	1059011	445817.7608	1	0	15671.39347	1.072136516	1	1	1	7	1	1
5	35	0	1	1304	10	1	2	2	3	1	2	35	1059111	159443.4667	2	1	5600.6594	1.071352218	1	1	0	5	3	2
8	35	1	1	1305	6	1	1	3	1	0	1	35	1059211	344661.4872	1	0	12044.77289	1.06587358	1	1	1	6	5	1
3	35	1	1	1306	5	2	1	3	3	0	1	35	1059311	362882.938	1	0	12746.73575	1.071352218	1	1	1	9	1	2
3	35	0	3	1307	4	2	99	0	99	99	99	99	1059411	99	99	99	99	99	0	0	0	99	99	1
7	35	0	0	1308	2	1	99	0	99	99	99	99	1059511	99	99	99	99	99	0	0	0	99	99	1
4	35	1	1	1309	14	1	1	3	1	0	1	35	1059611	263930.6807	2	1	9223.499656	1.06587358	1	1	1	9	5	1
5	35	0	3	1310	11	1	99	0	99	99	99	99	1059711	99	99	99	99	99	0	0	0	99	99	2
8	35	1	1	1311	6	1	1	3	1	0	1	35	1059811	344661.4872	1	0	12044.77289	1.06587358	1	1	1	9	5	1
3	35	0	2	1312	5	2	99	0	99	99	99	99	1059911	99	99	99	99	99	0	0	0	99	99	2
3	35	0	3	1313	4	2	99	0	99	99	99	99	1060011	99	99	99	99	99	0	0	0	99	99	2
9	35	0	0	1314	1	1	99	0	99	99	99	99	1060111	99	99	99	99	99	0	0	0	99	99	2
14	50	2	1	1315	7	2	2	3	11	0	1	5	1077211	198367.2717	1	0	7078.92052	1.088420857	1	1	1	3	1	1
13	50	0	3	1316	7	2	99	0	99	99	99	99	1077311	99	99	99	99	99	0	0	0	99	99	2
10	50	0	0	1317	2	1	99	0	99	99	99	99	1077411	99	99	99	99	99	0	0	0	99	99	1
22	50	0	0	1318	1	1	99	0	99	99	99	99	1077511	99	99	99	99	99	0	0	0	99	99	2
19	18	1	1	1319	15	2	2	2	20	0	1	18	1078411	215494.5462	1	1	7530.817817	1.06587358	1	1	1	3	2	1
17	18	0	3	1320	13	2	99	0	99	99	99	99	1078511	99	99	99	99	99	0	0	0	99	99	2
33	18	2	1	1321	7	4	1	3	6	1	1	22	1078611	2286445.81	1	0	78433.86201	1.046266997	1	1	1	2	1	1
16	18	0	3	1322	17	1	99	0	99	99	99	99	1078711	99	99	99	99	99	0	0	0	99	99	1
16	18	0	3	1323	17	2	99	0	99	99	99	99	1078811	99	99	99	99	99	0	0	0	99	99	2
23	18	1	1	1324	13	3	1	3	3	1	1	18	1087311	558636.6358	1	0	19622.83931	1.071352218	1	1	1	5	1	1
41	18	2	1	1325	8	2	1	3	13	0	1	13	1087411	898471.4243	1	0	31149.56753	1.057420174	1	1	1	9	1	1
27	18	1	1	1326	11	2	1	3	14	0	1	18	1089711	345409.3903	1	0	12066.059	1.065445265	1	1	1	3	4	2
32	18	1	1	1327	6	2	1	3	14	1	1	18	1089811	365024.1449	1	0	12751.25399	1.065445265	1	1	1	5	1	1
32	18	1	1	1328	6	3	1	3	14	0	1	18	1089911	365024.1449	1	0	12751.25399	1.065445265	1	1	1	8	4	1
26	15	2	1	1329	12	4	2	2	6	0	2	0	1093511	294366.7691	2	1	10097.90936	1.046266997	1	1	1	7	2	1
28	15	0	3	1330	6	2	99	0	99	99	99	99	1093611	99	99	99	99	99	0	0	0	99	99	2
24	15	0	3	1331	5	4	99	0	99	99	99	99	1093711	99	99	99	99	99	0	0	0	99	99	2
24	15	0	3	1332	5	4	99	0	99	99	99	99	1093811	99	99	99	99	99	0	0	0	99	99	2
25	15	0	0	1333	1	1	99	0	99	99	99	99	1093911	99	99	99	99	99	0	0	0	99	99	1
44	15	2	1	1334	11	2	1	3	3	0	1	35	1094011	618842.9648	1	0	21737.66501	1.071352218	1	1	1	9	1	1
37	15	0	2	1335	10	2	99	0	99	99	99	99	1094111	99	99	99	99	99	0	0	0	99	99	2
24	15	0	3	1336	5	3	99	0	99	99	99	99	1094211	99	99	99	99	99	0	0	0	99	99	2
32	15	0	0	1337	3	1	99	0	99	99	99	99	1094311	99	99	99	99	99	0	0	0	99	99	1
21	15	0	1	1338	13	1	1	1	19	1	2	15	1094411	1182472.644	2	1	41323.4869	1.06587358	1	1	0	7	3	1
37	15	0	3	1339	10	1	99	0	99	99	99	99	1094511	99	99	99	99	99	0	0	0	99	99	2
48	25	2	1	1340	11	1	1	2	7	0	1	2	1094611	639892.2293	1	1	22493.50247	1.072136516	1	1	1	5	4	2
27	25	0	3	1341	5	4	99	0	99	99	99	99	1094711	99	99	99	99	99	0	0	0	99	99	1
22	25	2	1	1342	13	2	1	3	19	1	1	13	1094811	377171.9588	1	0	13180.90577	1.06587358	1	1	1	5	1	1
21	25	0	3	1343	13	2	99	0	99	99	99	99	1094911	99	99	99	99	99	0	0	0	99	99	2
27	25	0	3	1344	5	4	99	0	99	99	99	99	1095011	99	99	99	99	99	0	0	0	99	99	1
76	25	2	1	1345	7	4	1	2	7	1	1	0	1095111	1106735.619	1	1	38903.9892	1.072136516	1	1	1	5	1	1
40	25	2	1	1346	8	4	1	3	7	0	1	13	1095211	650718.2811	1	0	22874.06003	1.072136516	1	1	1	5	1	2
58	18	2	1	1347	5	2	1	3	14	0	1	0	1095511	340002.5427	1	0	11877.18358	1.065445265	1	1	1	9	1	1
49	18	1	1	1348	5	2	2	3	9	0	2	18	1095611	221529.8079	2	1	7852.134529	1.081073944	1	1	1	5	4	2
35	18	0	0	1349	1	1	99	0	99	99	99	99	1095711	99	99	99	99	99	0	0	0	99	99	2
59	18	1	1	1350	11	2	1	3	14	0	1	18	1095811	330119.4899	1	0	11531.94254	1.065445265	1	1	1	9	1	2
22	4	2	1	1351	10	3	1	3	3	0	1	35	1127511	703201.1423	1	0	24700.85585	1.071352218	1	1	1	7	1	1
26	4	0	3	1352	8	3	99	0	99	99	99	99	1127611	99	99	99	99	99	0	0	0	99	99	2
24	4	0	0	1353	3	1	99	0	99	99	99	99	1127711	99	99	99	99	99	0	0	0	99	99	1
23	4	0	0	1354	1	1	99	0	99	99	99	99	1127811	99	99	99	99	99	0	0	0	99	99	1
16	4	1	1	1355	11	3	1	3	7	0	1	4	1127911	390722.0935	1	0	13734.66964	1.072136516	1	1	1	4	1	2
13	4	0	3	1356	17	2	99	0	99	99	99	99	1128011	99	99	99	99	99	0	0	0	99	99	2
19	4	0	2	1357	4	2	99	0	99	99	99	99	1128111	99	99	99	99	99	0	0	0	99	99	1
18	4	0	3	1358	4	2	99	0	99	99	99	99	1128211	99	99	99	99	99	0	0	0	99	99	2
34	4	2	1	1359	8	3	1	3	3	0	1	38	1128311	772800.9206	1	0	27145.6387	1.071352218	1	1	1	3	1	1
26	4	0	3	1360	8	2	99	0	99	99	99	99	1128411	99	99	99	99	99	0	0	0	99	99	2
24	4	0	0	1361	3	2	99	0	99	99	99	99	1128511	99	99	99	99	99	0	0	0	99	99	1
24	4	0	0	1362	3	1	99	0	99	99	99	99	1128611	99	99	99	99	99	0	0	0	99	99	1
20	30	2	1	1363	7	4	1	3	13	1	1	0	1142511	1377277.274	1	0	47749.5336	1.057420174	1	1	1	2	1	2
16	30	0	3	1364	9	1	99	0	99	99	99	99	1142611	99	99	99	99	99	0	0	0	99	99	2
8	30	0	3	1365	12	2	99	0	99	99	99	99	1142711	99	99	99	99	99	0	0	0	99	99	2
22	30	2	1	1366	7	3	1	3	6	0	1	0	1142811	363757.6318	1	0	12478.28213	1.046266997	1	1	1	7	4	1
178	43	1	1	1367	8	2	1	1	1	0	2	43	1142913	832491.1682	2	1	29092.79809	1.06587358	1	1	1	5	6	1
88	43	1	1	1368	5	3	1	2	1	0	2	43	1143013	352186.7397	2	1	12307.75545	1.06587358	1	1	1	5	5	1
51	43	0	0	1369	3	1	99	0	99	99	99	99	1143113	99	99	99	99	99	0	0	0	99	99	1
51	43	0	0	1370	3	2	99	0	99	99	99	99	1143213	99	99	99	99	99	0	0	0	99	99	2
88	43	1	1	1371	5	3	2	2	1	0	2	43	1143313	229131.4204	2	1	8007.381225	1.06587358	1	1	1	5	5	1
194	43	0	1	1372	7	3	1	1	7	1	1	43	1144113	1000348.32	1	1	35164.26107	1.072136516	1	1	0	7	3	1
62	43	0	3	1373	6	2	99	0	99	99	99	99	1144213	99	99	99	99	99	0	0	0	99	99	2
79	43	0	0	1374	2	1	99	0	99	99	99	99	1144313	99	99	99	99	99	0	0	0	99	99	2
80	43	0	0	1375	1	1	99	0	99	99	99	99	1144413	99	99	99	99	99	0	0	0	99	99	1
77	43	0	3	1376	15	4	99	0	99	99	99	99	1144513	99	99	99	99	99	0	0	0	99	99	2
20	43	0	1	1377	17	3	2	2	1	0	1	43	1144613	215494.5462	1	1	7530.817817	1.06587358	1	1	0	6	3	1
22	30	1	1	1378	11	1	1	3	6	0	1	30	1144711	400780.798	1	0	13748.31875	1.046266997	1	1	1	9	1	1
8	30	2	1	1379	12	1	1	3	6	0	1	18	1144811	638257.197	1	0	21894.67019	1.046266997	1	1	1	9	1	1
18	30	0	3	1380	17	1	99	0	99	99	99	99	1144911	99	99	99	99	99	0	0	0	99	99	2
22	30	0	3	1381	11	1	99	0	99	99	99	99	1145011	99	99	99	99	99	0	0	0	99	99	1
20	30	1	1	1382	11	1	2	2	7	0	2	30	1145111	66493.05468	2	1	2337.364983	1.072136516	1	1	1	9	4	2
15	30	1	1	1383	16	2	2	2	7	0	2	30	1145211	43205.67692	2	1	1518.766686	1.072136516	1	1	1	9	4	2
33	30	2	1	1384	6	1	1	2	7	0	2	11	1145311	329953.7923	2	1	11598.54129	1.072136516	1	1	1	5	4	1
19	30	0	3	1385	10	2	99	0	99	99	99	99	1145411	99	99	99	99	99	0	0	0	99	99	2
29	30	0	0	1386	3	1	99	0	99	99	99	99	1145511	99	99	99	99	99	0	0	0	99	99	1
26	9	2	1	1387	11	3	1	3	7	0	1	13	1149411	986950.0211	1	0	34693.28384	1.072136516	1	1	1	5	1	1
20	9	0	1	1388	10	3	2	2	19	1	1	9	1149511	92804.37227	1	1	3243.204213	1.06587358	1	1	0	5	3	2
23	9	0	3	1389	4	4	99	0	99	99	99	99	1149611	99	99	99	99	99	0	0	0	99	99	2
23	9	0	3	1390	4	2	99	0	99	99	99	99	1149711	99	99	99	99	99	0	0	0	99	99	2
33	9	0	0	1391	3	1	99	0	99	99	99	99	1149811	99	99	99	99	99	0	0	0	99	99	1
19	9	0	0	1392	2	1	99	0	99	99	99	99	1149911	99	99	99	99	99	0	0	0	99	99	1
54	9	2	1	1393	5	99	1	3	6	0	1	35	1150011	444447.4753	1	0	15246.25329	1.046266997	1	1	1	7	5	1
33	9	0	3	1394	8	1	99	0	99	99	99	99	1150111	99	99	99	99	99	0	0	0	99	99	2
23	9	0	3	1395	4	1	99	0	99	99	99	99	1150211	99	99	99	99	99	0	0	0	99	99	2
34	9	0	0	1396	1	1	99	0	99	99	99	99	1150311	99	99	99	99	99	0	0	0	99	99	1
26	9	0	3	1397	13	4	99	0	99	99	99	99	1150411	99	99	99	99	99	0	0	0	99	99	1
28	9	0	1	1398	12	4	2	2	16	1	1	9	1150511	86583.56039	1	1	2988.100131	1.052590741	1	1	0	3	3	2
37	9	2	1	1399	6	4	1	3	3	1	1	17	1150611	811562.9664	2	1	28507.20604	1.071352218	1	1	1	2	1	1
39	9	2	1	1400	7	4	1	4	16	1	1	28	1150711	950696.7258	1	0	32809.65807	1.052590741	1	1	1	2	1	2
37	9	1	1	1401	6	3	1	3	7	0	1	9	1150811	379324.4742	1	0	13334.02033	1.072136516	1	1	1	7	1	1
19	9	0	0	1402	2	1	99	0	99	99	99	99	1150911	99	99	99	99	99	0	0	0	99	99	1
28	9	0	2	1403	9	2	99	0	99	99	99	99	1151011	99	99	99	99	99	0	0	0	99	99	1
33	9	0	3	1404	8	3	99	0	99	99	99	99	1151111	99	99	99	99	99	0	0	0	99	99	2
19	9	0	0	1405	2	1	99	0	99	99	99	99	1151211	99	99	99	99	99	0	0	0	99	99	1
17	32	2	1	1406	13	1	1	5	20	0	3	35	1155111	300644.3641	1	1	10506.52081	1.06587358	1	1	1	9	2	2
25	32	1	1	1407	11	2	1	2	8	0	2	32	1155211	585581.4542	2	1	20894.01199	1.088264256	1	1	1	8	4	1
30	32	0	3	1408	8	2	99	0	99	99	99	99	1155311	99	99	99	99	99	0	0	0	99	99	1
37	32	1	1	1409	7	2	1	3	9	0	1	32	1155411	624115.372	2	1	22121.79891	1.081073944	1	1	1	9	1	1
23	32	1	1	1410	10	1	1	2	7	0	2	32	1155511	219998.5799	2	1	7733.393803	1.072136516	1	1	1	5	4	2
19	32	0	3	1411	5	2	99	0	99	99	99	99	1155611	99	99	99	99	99	0	0	0	99	99	2
27	32	0	0	1412	2	1	99	0	99	99	99	99	1155711	99	99	99	99	99	0	0	0	99	99	1
36	32	0	0	1413	1	99	99	0	99	99	99	99	1155911	99	99	99	99	99	0	0	0	99	99	2
23	32	1	1	1414	5	2	1	2	19	1	2	32	1156111	352186.7397	2	1	12307.75545	1.06587358	1	1	1	3	1	1
25	32	0	0	1415	3	1	99	0	99	99	99	99	1156211	99	99	99	99	99	0	0	0	99	99	1
18	32	2	1	1416	13	1	1	3	3	0	1	5	1156911	508768.2483	1	0	17871.14725	1.071352218	1	1	1	7	1	1
24	11	2	1	1417	8	1	1	3	6	0	1	15	1157011	463486.7724	1	0	15899.37421	1.046266997	1	1	1	7	1	1
13	11	0	3	1418	12	1	99	0	99	99	99	99	1157111	99	99	99	99	99	0	0	0	99	99	1
12	11	0	3	1419	12	1	99	0	99	99	99	99	1157211	99	99	99	99	99	0	0	0	99	99	2
29	4	1	1	1420	12	3	1	4	15	0	1	4	1157411	749539.0394	1	0	25837.93501	1.051388889	1	1	1	4	1	1
26	4	0	3	1421	12	4	99	0	99	99	99	99	1157511	99	99	99	99	99	0	0	0	99	99	2
42	4	0	3	1422	7	1	99	0	99	99	99	99	1157611	99	99	99	99	99	0	0	0	99	99	1
33	4	2	1	1423	8	4	1	3	6	1	1	13	1158211	1082267.044	1	0	37125.91115	1.046266997	1	1	1	2	1	2
42	4	2	1	1424	7	4	1	3	7	1	1	25	1158311	1859932.168	1	0	65380.36704	1.072136516	1	1	1	1	1	1
29	4	0	0	1425	1	1	99	0	99	99	99	99	1158411	99	99	99	99	99	0	0	0	99	99	1
32	4	0	0	1426	1	1	99	0	99	99	99	99	1158511	99	99	99	99	99	0	0	0	99	99	2
42	4	2	1	1427	7	4	1	3	3	1	1	0	1159011	2029765.256	1	0	71298.14784	1.071352218	1	1	1	4	1	1
25	4	0	2	1428	6	3	99	0	99	99	99	99	1159111	99	99	99	99	99	0	0	0	99	99	2
29	4	0	0	1429	1	1	99	0	99	99	99	99	1159211	99	99	99	99	99	0	0	0	99	99	1
32	4	0	0	1430	1	1	99	0	99	99	99	99	1159311	99	99	99	99	99	0	0	0	99	99	2
19	4	0	3	1431	16	1	99	0	99	99	99	99	1159411	99	99	99	99	99	0	0	0	99	99	1
20	4	0	3	1432	16	1	99	0	99	99	99	99	1159511	99	99	99	99	99	0	0	0	99	99	2
20	4	2	1	1433	11	2	1	3	7	0	1	38	1159811	383798.7682	1	0	13491.30079	1.072136516	1	1	1	5	1	2
13	10	2	1	1434	10	4	1	4	15	1	1	0	1160311	1450680.421	1	0	50007.51725	1.051388889	1	1	1	3	1	2
28	10	0	3	1435	16	2	99	0	99	99	99	99	1160411	99	99	99	99	99	0	0	0	99	99	2
45	10	2	1	1436	12	2	1	4	16	1	1	9	1160511	646221.136	1	0	22301.84867	1.052590741	1	1	1	5	1	2
24	10	2	1	1437	5	4	1	4	15	1	1	0	1160611	967379.1408	1	0	33347.2682	1.051388889	1	1	1	2	1	2
21	49	0	3	1438	16	1	99	0	99	99	99	99	1160711	99	99	99	99	99	0	0	0	99	99	2
20	32	0	3	1439	15	1	99	0	99	99	99	99	1174311	99	99	99	99	99	0	0	0	99	99	1
20	32	0	3	1440	14	1	99	0	99	99	99	99	1174411	99	99	99	99	99	0	0	0	99	99	2
44	32	1	1	1441	9	2	1	2	13	0	2	32	1174511	448474.2572	2	1	15548.38449	1.057420174	1	1	1	7	2	1
20	32	0	3	1442	14	3	99	0	99	99	99	99	1174611	99	99	99	99	99	0	0	0	99	99	1
21	32	0	3	1443	13	2	99	0	99	99	99	99	1174711	99	99	99	99	99	0	0	0	99	99	2
38	32	2	1	1444	8	3	1	3	4	0	1	21	1174811	569842.1816	1	0	20465.02715	1.095361748	1	1	1	8	1	1
29	32	0	3	1445	8	2	99	0	99	99	99	99	1174911	99	99	99	99	99	0	0	0	99	99	2
34	32	0	0	1446	3	1	99	0	99	99	99	99	1175011	99	99	99	99	99	0	0	0	99	99	2
34	32	0	0	1447	2	1	99	0	99	99	99	99	1175111	99	99	99	99	99	0	0	0	99	99	1
28	32	0	3	1448	4	3	99	0	99	99	99	99	1175211	99	99	99	99	99	0	0	0	99	99	2
36	32	2	1	1449	9	2	1	3	14	1	1	23	1175311	576859.2835	1	0	20151.21286	1.065445265	1	1	1	5	1	1
23	32	2	1	1450	10	3	1	3	17	0	1	22	1175411	614181.4236	1	0	21322.56902	1.058870116	1	1	1	3	1	2
24	32	0	3	1451	4	2	99	0	99	99	99	99	1175511	99	99	99	99	99	0	0	0	99	99	1
24	32	0	3	1452	4	2	99	0	99	99	99	99	1175611	99	99	99	99	99	0	0	0	99	99	1
25	32	0	0	1453	3	1	99	0	99	99	99	99	1175711	99	99	99	99	99	0	0	0	99	99	1
17	32	0	3	1454	17	1	99	0	99	99	99	99	1175811	99	99	99	99	99	0	0	0	99	99	2
16	32	0	3	1455	15	3	99	0	99	99	99	99	1175911	99	99	99	99	99	0	0	0	99	99	2
28	32	1	1	1456	9	2	1	4	17	0	1	32	1176011	509457.4894	1	0	17686.86265	1.058870116	1	1	1	3	1	2
19	32	1	1	1457	5	3	1	3	17	0	1	32	1176111	276442.8276	1	0	9597.280293	1.058870116	1	1	1	3	1	2
30	32	0	0	1458	2	1	99	0	99	99	99	99	1176211	99	99	99	99	99	0	0	0	99	99	2
24	32	2	1	1459	8	2	1	3	7	0	1	28	1176311	383798.7682	1	0	13491.30079	1.072136516	1	1	1	5	1	2
22	32	0	3	1460	5	4	99	0	99	99	99	99	1176411	99	99	99	99	99	0	0	0	99	99	1
24	32	0	3	1461	4	1	99	0	99	99	99	99	1176511	99	99	99	99	99	0	0	0	99	99	1
30	32	0	0	1462	2	1	99	0	99	99	99	99	1176611	99	99	99	99	99	0	0	0	99	99	2
17	32	0	3	1463	13	1	99	0	99	99	99	99	1176711	99	99	99	99	99	0	0	0	99	99	2
12	24	1	1	1464	13	1	1	2	6	0	2	24	1189011	232033.0331	2	1	7959.623106	1.046266997	1	1	1	7	2	1
14	24	0	3	1465	14	1	99	0	99	99	99	99	1189111	99	99	99	99	99	0	0	0	99	99	2
22	24	1	1	1466	5	2	1	3	17	1	1	24	1189211	395040.801	1	0	13714.65242	1.058870116	1	1	1	5	1	1
35	35	1	1	1467	12	2	1	2	6	0	2	35	1189311	232033.0331	2	1	7959.623106	1.046266997	1	1	1	7	2	1
32	35	1	1	1468	12	2	2	2	7	0	2	35	1189411	34857.7305	2	1	1225.319532	1.072136516	1	1	1	9	4	2
65	35	1	1	1469	8	2	1	2	7	0	2	35	1189511	184331.1828	2	1	6479.612856	1.072136516	1	1	1	5	2	2
46	35	0	0	1470	3	1	99	0	99	99	99	99	1189611	99	99	99	99	99	0	0	0	99	99	2
96	7	2	1	1471	7	2	1	3	6	0	1	26	1209911	446382.9465	1	0	15312.64738	1.046266997	1	1	1	7	2	1
46	7	2	1	1472	8	2	2	3	14	0	1	0	1210011	243784.9531	1	0	8516.049966	1.065445265	1	1	1	9	2	2
37	7	0	0	1473	3	1	99	0	99	99	99	99	1210111	99	99	99	99	99	0	0	0	99	99	1
55	7	0	0	1474	1	1	99	0	99	99	99	99	1210211	99	99	99	99	99	0	0	0	99	99	2
46	7	2	1	1475	12	3	2	3	13	0	1	0	1210311	130116.7136	1	0	4511.083211	1.057420174	1	1	1	3	1	2
62	7	2	1	1476	6	4	1	3	16	1	1	22	1210411	736395.8178	1	0	25413.88261	1.052590741	1	1	1	2	1	2
23	32	0	3	1477	10	1	99	0	99	99	99	99	1215711	99	99	99	99	99	0	0	0	99	99	2
28	32	0	2	1478	6	3	99	0	99	99	99	99	1215811	99	99	99	99	99	0	0	0	99	99	2
28	32	0	0	1479	2	1	99	0	99	99	99	99	1215911	99	99	99	99	99	0	0	0	99	99	1
24	32	0	3	1480	4	99	99	0	99	99	99	99	1216011	99	99	99	99	99	0	0	0	99	99	1
23	32	0	2	1481	4	2	99	0	99	99	99	99	1216111	99	99	99	99	99	0	0	0	99	99	2
18	32	0	3	1482	17	1	99	0	99	99	99	99	1216211	99	99	99	99	99	0	0	0	99	99	2
30	32	1	1	1483	10	2	1	2	3	0	2	32	1216311	507230.7798	2	1	17817.14167	1.071352218	1	1	1	7	1	1
16	32	0	3	1484	15	2	99	0	99	99	99	99	1216411	99	99	99	99	99	0	0	0	99	99	1
16	32	0	3	1485	14	2	99	0	99	99	99	99	1216511	99	99	99	99	99	0	0	0	99	99	2
35	32	0	2	1486	7	4	99	0	99	99	99	99	1216611	99	99	99	99	99	0	0	0	99	99	2
34	23	2	1	1487	10	2	1	3	11	0	1	0	1222411	686698.9966	1	0	24505.49214	1.088420857	1	1	1	3	1	2
13	23	0	3	1488	16	1	99	0	99	99	99	99	1222511	99	99	99	99	99	0	0	0	99	99	1
17	23	2	1	1489	12	3	1	3	3	0	1	38	1222611	559109.5265	1	0	19639.45021	1.071352218	1	1	1	3	1	1
32	23	1	1	1490	6	3	2	2	7	0	2	23	1222711	79010.1807	2	1	2777.367209	1.072136516	1	1	1	9	1	2
31	23	0	0	1491	1	1	99	0	99	99	99	99	1222811	99	99	99	99	99	0	0	0	99	99	1
25	23	2	1	1492	5	3	2	2	7	0	2	18	1222911	79010.1807	2	1	2777.367209	1.072136516	1	1	1	9	1	2
35	23	0	3	1493	9	3	99	0	99	99	99	99	1223011	99	99	99	99	99	0	0	0	99	99	2
17	23	2	1	1494	12	3	1	3	3	0	1	0	1223111	401891.2856	1	0	14116.95476	1.071352218	1	1	1	3	4	1
41	23	0	3	1495	11	2	99	0	99	99	99	99	1223211	99	99	99	99	99	0	0	0	99	99	2
32	23	2	1	1496	6	4	1	3	10	0	1	0	1223311	1171666.667	1	0	40982.80238	1.066835396	1	1	1	3	1	1
32	23	2	1	1497	6	4	2	3	14	1	1	0	1223411	298658.8546	2	1	10432.93975	1.065445265	1	1	1	5	1	2
32	23	0	3	1498	4	4	99	0	99	99	99	99	1223511	99	99	99	99	99	0	0	0	99	99	2
19	32	0	2	1499	12	3	99	0	99	99	99	99	1223611	99	99	99	99	99	0	0	0	99	99	2
20	32	0	2	1500	13	4	99	0	99	99	99	99	1223711	99	99	99	99	99	0	0	0	99	99	1
26	32	0	3	1501	4	2	99	0	99	99	99	99	1223811	99	99	99	99	99	0	0	0	99	99	2
35	32	2	1	1502	10	3	1	3	8	0	1	22	1223911	332348.7333	2	1	11858.46711	1.088264256	1	1	1	8	4	1
27	32	2	1	1503	10	3	1	4	15	1	1	0	1224011	526385.5627	1	0	18145.44039	1.051388889	1	1	1	3	1	2
26	32	0	3	1504	4	4	99	0	99	99	99	99	1224111	99	99	99	99	99	0	0	0	99	99	2
26	32	0	3	1505	4	2	99	0	99	99	99	99	1224211	99	99	99	99	99	0	0	0	99	99	2
28	32	2	1	1506	9	2	1	3	17	0	1	22	1224311	493204.2602	1	0	17122.59843	1.058870116	1	1	1	4	1	2
23	32	2	1	1507	5	3	1	3	3	0	1	1	1224411	421914.1279	1	0	14820.28317	1.071352218	1	1	1	3	1	1
28	32	0	0	1508	3	1	99	0	99	99	99	99	1224511	99	99	99	99	99	0	0	0	99	99	2
28	32	2	1	1509	6	2	2	3	8	0	1	31	1224611	174992.456	2	1	6243.869998	1.088264256	1	1	1	9	1	2
25	32	0	0	1510	3	1	99	0	99	99	99	99	1224711	99	99	99	99	99	0	0	0	99	99	1
30	32	0	0	1511	2	1	99	0	99	99	99	99	1224811	99	99	99	99	99	0	0	0	99	99	2
17	32	2	1	1512	12	4	1	3	3	0	1	28	1224911	1847775.026	1	0	64905.50402	1.071352218	1	1	1	9	1	1
16	32	0	3	1513	12	1	99	0	99	99	99	99	1225011	99	99	99	99	99	0	0	0	99	99	2
42	32	2	1	1514	9	4	1	3	16	1	1	28	1225111	795950.0124	1	0	27469.16765	1.052590741	1	1	1	4	1	1
40	32	0	1	1515	7	4	2	2	13	1	1	32	1225211	843696.0359	1	1	29250.53145	1.057420174	1	1	0	2	3	2
26	32	0	3	1516	4	2	99	0	99	99	99	99	1225311	99	99	99	99	99	0	0	0	99	99	2
35	32	0	0	1517	2	1	99	0	99	99	99	99	1225411	99	99	99	99	99	0	0	0	99	99	2
43	32	0	1	1518	7	1	1	3	7	0	1	32	1225511	589812.7279	1	0	20733.10699	1.072136516	1	1	0	6	3	1
14	0	1	1	1519	12	4	1	4	11	0	1	0	1232211	1273633.057	1	0	45450.77978	1.088420857	1	1	1	3	1	2
59	0	0	3	1520	6	4	99	0	99	99	99	99	1232311	99	99	99	99	99	0	0	0	99	99	2
109	0	1	1	1521	8	4	1	3	3	1	1	0	1232411	2029765.256	1	0	71298.14784	1.071352218	1	1	1	5	1	1
155	0	2	1	1522	7	4	1	3	7	0	1	19	1232511	1294183.615	1	0	45493.16433	1.072136516	1	1	1	4	1	2
68	5	2	1	1523	7	4	1	4	15	1	1	19	1232811	1409227.392	1	0	48578.5581	1.051388889	1	1	1	2	1	2
73	5	1	1	1524	7	4	1	3	14	0	1	5	1232911	911622.9257	1	0	31845.38786	1.065445265	1	1	1	3	1	1
59	36	0	2	1525	13	4	99	0	99	99	99	99	1233011	99	99	99	99	99	0	0	0	99	99	1
43	36	0	3	1526	14	2	99	0	99	99	99	99	1233111	99	99	99	99	99	0	0	0	99	99	2
85	36	1	1	1527	5	4	2	3	9	1	1	36	1233211	298658.8546	2	1	10585.97724	1.081073944	1	1	1	5	1	2
16	18	0	1	1528	14	4	2	2	3	0	2	18	1233311	86583.56039	2	1	3041.36031	1.071352218	1	1	0	7	3	2
22	18	2	1	1529	12	2	1	3	8	0	1	23	1233411	639553.209	1	0	22819.76712	1.088264256	1	1	1	8	1	1
26	18	2	1	1530	9	4	1	4	15	1	1	25	1233511	1483319.698	1	0	51132.6508	1.051388889	1	1	1	3	1	2
19	18	0	3	1531	15	4	99	0	99	99	99	99	1233611	99	99	99	99	99	0	0	0	99	99	1
20	18	0	3	1532	16	2	99	0	99	99	99	99	1233711	99	99	99	99	99	0	0	0	99	99	2
33	18	1	1	1533	7	3	1	3	17	0	1	18	1233811	569842.1816	1	0	19783.24121	1.058870116	1	1	1	3	1	1
16	18	0	3	1534	17	1	99	0	99	99	99	99	1233911	99	99	99	99	99	0	0	0	99	99	1
16	18	0	3	1535	17	1	99	0	99	99	99	99	1234011	99	99	99	99	99	0	0	0	99	99	2
34	18	0	3	1536	9	2	99	0	99	99	99	99	1234111	99	99	99	99	99	0	0	0	99	99	1
21	18	2	1	1537	14	2	2	3	9	1	1	6	1234211	236826.5486	1	0	8394.328228	1.081073944	1	1	1	5	1	1
23	18	0	3	1538	13	2	99	0	99	99	99	99	1234311	99	99	99	99	99	0	0	0	99	99	2
44	18	2	1	1539	7	4	1	3	13	1	1	19	1234411	2467212.633	2	1	85537.06268	1.057420174	1	1	1	2	1	1
42	18	2	1	1540	8	2	1	3	10	0	1	13	1234511	693475.1195	1	0	24256.51816	1.066835396	1	1	1	3	1	1
44	18	1	1	1541	7	2	1	3	14	0	1	18	1234611	597888.8425	1	0	20885.8307	1.065445265	1	1	1	7	1	1
42	19	0	3	1542	17	1	99	0	99	99	99	99	1253311	99	99	99	99	99	0	0	0	99	99	2
48	19	1	1	1543	12	1	2	2	7	0	2	19	1253411	76104.97386	2	1	2675.243329	1.072136516	1	1	1	9	4	2
51	19	2	1	1544	11	1	2	5	20	0	3	17	1253511	160369.2235	2	1	5604.371094	1.06587358	1	1	1	9	6	2
57	19	1	1	1545	11	1	1	3	6	0	1	19	1253611	398565.0848	1	0	13672.31129	1.046266997	1	1	1	9	5	1
67	19	2	1	1546	7	2	1	3	11	0	1	6	1253711	928914.6855	1	0	33149.1842	1.088420857	1	1	1	3	1	1
91	19	1	1	1547	6	2	1	3	3	0	1	19	1253811	362882.938	1	0	12746.73575	1.071352218	1	1	1	3	1	2
76	19	0	3	1548	5	2	99	0	99	99	99	99	1253911	99	99	99	99	99	0	0	0	99	99	1
50	19	1	1	1549	8	2	1	4	15	0	1	19	1254011	882349.2556	1	0	30416.13782	1.051388889	1	1	1	4	1	1
42	19	0	3	1550	17	1	99	0	99	99	99	99	1254111	99	99	99	99	99	0	0	0	99	99	2
55	19	0	3	1551	16	1	99	0	99	99	99	99	1254211	99	99	99	99	99	0	0	0	99	99	2
17	18	0	3	1552	14	1	99	0	99	99	99	99	1254911	99	99	99	99	99	0	0	0	99	99	1
21	18	0	3	1553	16	1	99	0	99	99	99	99	1255011	99	99	99	99	99	0	0	0	99	99	2
21	18	1	1	1554	12	2	1	3	3	0	1	18	1255111	474439.9026	1	0	16665.31941	1.071352218	1	1	1	9	1	2
26	18	2	1	1555	5	2	1	3	6	1	1	6	1255211	465947.1805	2	1	15983.77565	1.046266997	1	1	1	4	1	1
70	18	2	1	1556	6	2	1	3	3	0	1	25	1255311	421914.1279	1	0	14820.28317	1.071352218	1	1	1	8	1	1
68	18	0	3	1557	6	2	99	0	99	99	99	99	1255411	99	99	99	99	99	0	0	0	99	99	2
90	18	0	0	1558	2	1	99	0	99	99	99	99	1255511	99	99	99	99	99	0	0	0	99	99	1
69	18	0	0	1559	1	1	99	0	99	99	99	99	1255611	99	99	99	99	99	0	0	0	99	99	1
35	18	0	0	1560	1	1	99	0	99	99	99	99	1255711	99	99	99	99	99	0	0	0	99	99	2
77	18	2	1	1561	9	2	1	3	19	1	1	21	1255811	476111.2241	2	1	16638.5041	1.06587358	1	1	1	5	1	1
27	18	1	1	1562	11	2	2	2	3	0	2	18	1255911	159443.4667	2	1	5600.6594	1.071352218	1	1	1	7	6	2
35	18	2	1	1563	7	4	1	3	14	1	1	23	1256011	911622.9257	1	0	31845.38786	1.065445265	1	1	1	1	1	1
25	18	2	1	1564	4	2	1	3	13	0	1	4	1256111	956962.8631	2	1	33177.43729	1.057420174	1	1	1	3	1	2
32	18	2	1	1565	8	2	1	3	19	0	1	22	1256311	420615.8842	1	0	14699.1265	1.06587358	1	1	1	3	1	2
33	18	0	3	1566	4	2	99	0	99	99	99	99	1256411	99	99	99	99	99	0	0	0	99	99	1
57	18	0	0	1567	2	1	99	0	99	99	99	99	1256511	99	99	99	99	99	0	0	0	99	99	2
44	18	1	1	1568	9	1	2	2	7	0	2	18	1256611	359437.6889	2	1	12634.95972	1.072136516	1	1	1	9	4	1
22	18	0	3	1569	13	1	99	0	99	99	99	99	1256711	99	99	99	99	99	0	0	0	99	99	2
33	18	1	1	1570	10	99	1	3	3	0	1	18	1256811	420370.7808	1	0	14766.07109	1.071352218	1	1	1	9	1	2
23	18	1	1	1571	5	2	1	3	7	0	1	18	1256911	342162.8852	1	0	12027.71553	1.072136516	1	1	1	5	1	2
26	18	2	1	1572	5	2	1	3	7	0	1	36	1257011	431122.4867	1	0	15154.82495	1.072136516	1	1	1	7	1	1
41	18	0	0	1573	2	1	99	0	99	99	99	99	1257111	99	99	99	99	99	0	0	0	99	99	1
26	18	1	1	1574	5	1	1	3	7	0	2	18	1257211	377356.6695	2	1	13264.84803	1.072136516	1	1	1	5	4	1
26	18	0	3	1575	4	2	99	0	99	99	99	99	1257311	99	99	99	99	99	0	0	0	99	99	1
17	18	2	1	1576	14	3	1	4	8	0	1	23	1257411	675830.6873	1	0	24114.1764	1.088264256	1	1	1	4	1	1
16	18	0	3	1577	14	2	99	0	99	99	99	99	1257511	99	99	99	99	99	0	0	0	99	99	2
35	18	1	1	1578	7	2	1	4	15	0	1	18	1257611	778157.3815	1	0	26824.45983	1.051388889	1	1	1	5	4	1
23	18	2	1	1579	5	3	1	4	8	0	1	23	1257711	399127.5264	1	0	14241.18756	1.088264256	1	1	1	4	1	2
34	18	2	1	1580	10	2	1	4	14	1	1	25	1257811	543859.9718	1	0	18998.46006	1.065445265	1	1	1	5	1	2
23	18	0	3	1581	5	1	99	0	99	99	99	99	1257911	99	99	99	99	99	0	0	0	99	99	2
35	18	2	1	1582	7	1	1	3	7	0	2	0	1258011	574442.3874	2	1	20192.80852	1.072136516	1	1	1	9	1	1
36	18	0	0	1583	1	1	99	0	99	99	99	99	1258111	99	99	99	99	99	0	0	0	99	99	2
30	18	0	0	1584	3	1	99	0	99	99	99	99	1258211	99	99	99	99	99	0	0	0	99	99	1
30	18	2	1	1585	11	2	1	3	16	0	1	13	1258311	441673.2062	1	0	15242.65991	1.052590741	1	1	1	9	1	1
32	18	0	1	1586	6	4	2	1	3	1	2	18	1258411	205658.3357	2	1	7224.016856	1.071352218	1	1	0	7	3	2
25	18	0	1	1587	4	2	2	3	3	0	2	18	1258511	174992.456	2	1	6146.837897	1.071352218	1	1	0	9	3	2
17	32	1	1	1588	13	2	1	2	8	0	1	32	1258611	490832.7454	1	1	17513.3027	1.088264256	1	1	1	8	4	1
19	32	0	3	1589	5	4	99	0	99	99	99	99	1258711	99	99	99	99	99	0	0	0	99	99	2
30	4	2	1	1590	13	4	1	3	16	1	1	8	1258811	1847775.026	1	0	63768.88144	1.052590741	1	1	1	2	1	1
28	4	2	1	1591	13	4	1	3	16	1	1	8	1258911	1237774.173	1	0	42717.03718	1.052590741	1	1	1	2	1	2
24	4	0	3	1592	6	4	99	0	99	99	99	99	1259011	99	99	99	99	99	0	0	0	99	99	1
19	4	0	3	1593	5	4	99	0	99	99	99	99	1259111	99	99	99	99	99	0	0	0	99	99	1
19	42	2	1	1594	6	3	1	3	3	0	1	1	1263011	319188.1626	1	0	11211.89987	1.071352218	1	1	1	3	1	2
19	42	0	2	1595	6	4	99	0	99	99	99	99	1263111	99	99	99	99	99	0	0	0	99	99	1
25	42	0	0	1596	1	1	99	0	99	99	99	99	1263211	99	99	99	99	99	0	0	0	99	99	2
28	22	0	1	1597	14	4	2	2	7	1	1	22	1263411	240601.4094	1	1	8457.624814	1.072136516	1	1	0	5	3	1
32	22	0	3	1598	15	4	99	0	99	99	99	99	1263511	99	99	99	99	99	0	0	0	99	99	2
21	18	0	3	1599	12	3	99	0	99	99	99	99	1264111	99	99	99	99	99	0	0	0	99	99	2
17	18	0	3	1600	14	3	99	0	99	99	99	99	1264211	99	99	99	99	99	0	0	0	99	99	1
17	18	0	3	1601	14	3	99	0	99	99	99	99	1264311	99	99	99	99	99	0	0	0	99	99	1
17	18	0	3	1602	17	1	99	0	99	99	99	99	1264411	99	99	99	99	99	0	0	0	99	99	2
20	35	2	1	1603	9	1	2	3	7	0	1	6	1264611	299586.3504	1	0	10531.06446	1.072136516	1	1	1	5	1	2
12	35	1	1	1604	12	2	1	2	6	0	2	35	1264711	350291.9341	2	1	12016.35705	1.046266997	1	1	1	7	2	1
24	35	1	1	1605	6	2	1	3	9	1	1	35	1264811	297591.3289	1	0	10548.13874	1.081073944	1	1	1	5	1	2
21	35	0	0	1606	2	1	99	0	99	99	99	99	1264911	99	99	99	99	99	0	0	0	99	99	1
27	35	0	0	1607	1	1	99	0	99	99	99	99	1265011	99	99	99	99	99	0	0	0	99	99	2
15	35	0	0	1608	3	1	99	0	99	99	99	99	1265111	99	99	99	99	99	0	0	0	99	99	2
13	28	0	3	1609	16	99	99	0	99	99	99	99	1265211	99	99	99	99	99	0	0	0	99	99	2
11	10	0	3	1610	17	1	99	0	99	99	99	99	1265311	99	99	99	99	99	0	0	0	99	99	2
23	28	2	1	1611	8	2	1	3	6	0	1	22	1265411	398565.0848	1	0	13672.31129	1.046266997	1	1	1	9	5	1
50	28	0	3	1612	6	2	99	0	99	99	99	99	1265511	99	99	99	99	99	0	0	0	99	99	2
16	28	0	0	1613	2	1	99	0	99	99	99	99	1265611	99	99	99	99	99	0	0	0	99	99	1
33	28	0	0	1614	1	1	99	0	99	99	99	99	1265711	99	99	99	99	99	0	0	0	99	99	2
30	28	1	1	1615	5	4	1	3	7	0	2	28	1265811	565384.3233	2	1	19874.3993	1.072136516	1	1	1	5	4	1
26	28	1	1	1616	5	2	2	3	7	0	2	28	1265911	161094.6221	2	1	5662.800881	1.072136516	1	1	1	5	4	2
15	28	0	0	1617	1	1	99	0	99	99	99	99	1266011	99	99	99	99	99	0	0	0	99	99	2
16	32	1	1	1618	16	2	1	2	7	0	1	32	1268711	358358.8778	1	1	12597.03734	1.072136516	1	1	1	5	6	1
20	32	0	3	1619	15	1	99	0	99	99	99	99	1268811	99	99	99	99	99	0	0	0	99	99	2
37	32	2	1	1620	10	3	2	4	17	1	1	0	1268911	371707.215	1	0	12904.57908	1.058870116	1	1	1	5	1	1
9	33	2	1	1621	11	3	1	3	6	0	1	19	1295711	503158.6207	1	0	17260.27079	1.046266997	1	1	1	7	1	1
8	33	1	1	1622	5	2	1	3	6	0	1	33	1295811	342919.7316	1	0	11763.46222	1.046266997	1	1	1	9	5	1
8	33	0	2	1623	4	2	99	0	99	99	99	99	1295911	99	99	99	99	99	0	0	0	99	99	1
14	33	0	0	1624	3	1	99	0	99	99	99	99	1296011	99	99	99	99	99	0	0	0	99	99	2
36	32	2	1	1625	7	3	1	3	10	0	1	19	1296511	693475.1195	1	0	24256.51816	1.066835396	1	1	1	3	4	1
30	11	2	1	1626	6	2	2	2	7	0	2	8	1296611	79010.1807	2	1	2777.367209	1.072136516	1	1	1	9	4	2
26	11	0	0	1627	2	1	99	0	99	99	99	99	1296711	99	99	99	99	99	0	0	0	99	99	1
26	11	0	0	1628	1	1	99	0	99	99	99	99	1296811	99	99	99	99	99	0	0	0	99	99	1
27	11	0	3	1629	12	1	99	0	99	99	99	99	1296911	99	99	99	99	99	0	0	0	99	99	1
33	11	2	1	1630	10	1	1	3	16	1	1	38	1297011	367089.2073	1	0	12668.67871	1.052590741	1	1	1	5	1	2
37	11	2	1	1631	6	2	1	3	10	1	1	0	1297111	408907.6233	1	0	14302.8566	1.066835396	1	1	1	4	1	2
36	11	0	0	1632	2	1	99	0	99	99	99	99	1297211	99	99	99	99	99	0	0	0	99	99	2
37	11	2	1	1633	6	2	1	3	10	1	1	0	1297311	408907.6233	1	0	14302.8566	1.066835396	1	1	1	4	1	2
20	11	2	1	1634	12	2	1	3	14	0	1	22	1297411	327411.7432	1	0	11437.35382	1.065445265	1	1	1	9	6	2
20	11	0	3	1635	13	2	99	0	99	99	99	99	1297511	99	99	99	99	99	0	0	0	99	99	1
30	11	0	2	1636	6	4	99	0	99	99	99	99	1297611	99	99	99	99	99	0	0	0	99	99	2
28	11	0	0	1637	1	1	99	0	99	99	99	99	1297711	99	99	99	99	99	0	0	0	99	99	2
20	25	2	1	1638	8	4	1	3	17	0	1	22	1298511	1358619.741	1	0	47167.27353	1.058870116	1	1	1	3	1	2
22	25	2	1	1639	14	1	1	5	20	0	3	13	1298611	214515.3286	2	1	7496.597418	1.06587358	1	1	1	9	2	2
30	25	2	1	1640	9	2	1	3	8	0	1	23	1298711	561030.3842	1	0	20018.01028	1.088264256	1	1	1	8	4	1
24	25	0	3	1641	10	2	99	0	99	99	99	99	1298811	99	99	99	99	99	0	0	0	99	99	2
26	25	2	1	1642	5	3	1	3	8	0	1	36	1298911	362658.1219	1	0	12939.9302	1.088264256	1	1	1	4	1	2
31	25	2	1	1643	5	2	1	3	8	0	1	36	1299011	396202.6957	1	0	14136.82727	1.088264256	1	1	1	4	1	1
77	35	1	1	1644	9	2	1	3	20	0	3	35	1301011	569842.1816	2	1	19914.08938	1.06587358	1	1	1	7	1	1
65	35	0	3	1645	8	1	99	0	99	99	99	99	1301111	99	99	99	99	99	0	0	0	99	99	2
37	35	1	1	1646	5	2	1	3	3	0	1	35	1301211	399682.4825	2	1	14039.36768	1.071352218	1	1	1	8	1	1
30	35	0	3	1647	4	2	99	0	99	99	99	99	1301311	99	99	99	99	99	0	0	0	99	99	1
64	35	0	0	1648	2	1	99	0	99	99	99	99	1301411	99	99	99	99	99	0	0	0	99	99	1
19	33	2	1	1649	11	4	1	3	7	0	1	32	1311511	1859932.168	1	0	65380.36704	1.072136516	1	1	1	5	1	1
38	33	1	1	1650	9	3	2	3	7	0	1	33	1311611	299586.3504	2	1	10531.06446	1.072136516	1	1	1	5	1	2
18	33	0	3	1651	4	2	99	0	99	99	99	99	1311711	99	99	99	99	99	0	0	0	99	99	1
27	33	0	0	1652	3	1	99	0	99	99	99	99	1311811	99	99	99	99	99	0	0	0	99	99	1
31	6	2	1	1653	12	2	2	3	14	1	1	13	1311911	236826.5486	1	0	8272.974585	1.065445265	1	1	1	5	1	1
43	6	0	3	1654	17	1	99	0	99	99	99	99	1312011	99	99	99	99	99	0	0	0	99	99	2
42	6	0	3	1655	17	99	99	0	99	99	99	99	1312111	99	99	99	99	99	0	0	0	99	99	1
16	6	0	3	1656	15	2	99	0	99	99	99	99	1312211	99	99	99	99	99	0	0	0	99	99	2
77	6	0	2	1657	4	2	99	0	99	99	99	99	1312311	99	99	99	99	99	0	0	0	99	99	1
156	6	1	1	1658	9	2	2	3	7	0	1	6	1312411	299586.3504	1	0	10531.06446	1.072136516	1	1	1	9	1	2
44	6	0	1	1659	7	2	1	3	6	0	2	6	1312511	502043.1719	2	1	17222.00662	1.046266997	1	1	0	7	3	1
40	6	0	3	1660	6	3	99	0	99	99	99	99	1312611	99	99	99	99	99	0	0	0	99	99	2
61	6	0	0	1661	3	1	99	0	99	99	99	99	1312711	99	99	99	99	99	0	0	0	99	99	2
154	6	0	0	1662	1	1	99	0	99	99	99	99	1312811	99	99	99	99	99	0	0	0	99	99	1
28	6	2	1	1663	10	2	2	2	7	0	1	0	1312911	347173.2513	1	1	12203.84	1.072136516	1	1	1	5	4	1
48	6	0	3	1664	8	2	99	0	99	99	99	99	1313011	99	99	99	99	99	0	0	0	99	99	2
19	6	2	1	1665	5	2	1	3	9	1	1	26	1313111	475772.8746	2	1	16863.79207	1.081073944	1	1	1	5	1	1
23	6	0	0	1666	3	1	99	0	99	99	99	99	1313211	99	99	99	99	99	0	0	0	99	99	1
24	6	0	0	1667	2	1	99	0	99	99	99	99	1313311	99	99	99	99	99	0	0	0	99	99	2
70	6	0	0	1668	1	1	99	0	99	99	99	99	1313411	99	99	99	99	99	0	0	0	99	99	2
8	4	0	3	1669	16	1	99	0	99	99	99	99	1317911	99	99	99	99	99	0	0	0	99	99	2
9	4	2	1	1670	11	2	2	2	6	0	1	38	1318011	244355.5626	1	1	8382.333137	1.046266997	1	1	1	7	1	1
11	4	2	1	1671	10	2	1	3	6	0	1	38	1318111	463486.7724	1	0	15899.37421	1.046266997	1	1	1	7	1	1
11	4	1	1	1672	10	1	2	2	6	0	2	4	1318211	244355.5626	2	1	8382.333137	1.046266997	1	1	1	7	2	1
9	4	2	1	1673	10	3	2	2	14	0	2	29	1318311	113672.0627	2	1	3970.864294	1.065445265	1	1	1	9	2	2
11	4	0	3	1674	6	4	99	0	99	99	99	99	1318411	99	99	99	99	99	0	0	0	99	99	1
7	4	0	3	1675	5	4	99	0	99	99	99	99	1318511	99	99	99	99	99	0	0	0	99	99	2
12	4	0	0	1676	1	1	99	0	99	99	99	99	1318611	99	99	99	99	99	0	0	0	99	99	1
8	4	0	3	1677	16	1	99	0	99	99	99	99	1318711	99	99	99	99	99	0	0	0	99	99	2
12	4	2	1	1678	13	2	2	2	14	0	2	19	1318811	137760.389	2	1	4812.332923	1.065445265	1	1	1	9	2	2
12	4	2	1	1679	12	2	1	3	7	0	1	27	1318911	496975.2927	1	0	17469.6839	1.072136516	1	1	1	3	1	1
10	4	2	1	1680	6	4	1	3	13	1	1	13	1319011	795024.5229	1	0	27563.11375	1.057420174	1	1	1	2	1	2
17	4	0	2	1681	7	2	99	0	99	99	99	99	1319111	99	99	99	99	99	0	0	0	99	99	2
11	4	0	2	1682	6	4	99	0	99	99	99	99	1319211	99	99	99	99	99	0	0	0	99	99	1
20	4	2	1	1683	11	4	1	4	16	1	1	0	1319311	1000000	1	0	34511.17184	1.052590741	1	1	1	2	1	2
25	4	2	1	1684	6	4	1	3	10	1	1	0	1319411	1171666.667	1	0	40982.80238	1.066835396	1	1	1	2	1	1
17	4	0	2	1685	5	4	99	0	99	99	99	99	1319511	99	99	99	99	99	0	0	0	99	99	2
20	4	0	3	1686	16	1	99	0	99	99	99	99	1319611	99	99	99	99	99	0	0	0	99	99	2
20	4	0	3	1687	14	99	99	0	99	99	99	99	1319711	99	99	99	99	99	0	0	0	99	99	2
38	4	0	3	1688	9	4	99	0	99	99	99	99	1319811	99	99	99	99	99	0	0	0	99	99	2
49	4	2	1	1689	9	2	1	3	7	0	1	32	1319911	589812.7279	1	0	20733.10699	1.072136516	1	1	1	3	1	1
23	4	0	3	1690	4	2	99	0	99	99	99	99	1320011	99	99	99	99	99	0	0	0	99	99	2
53	4	0	0	1691	2	1	99	0	99	99	99	99	1320111	99	99	99	99	99	0	0	0	99	99	2
4	33	1	1	1692	10	1	2	2	14	0	2	33	1330211	292070.3945	2	1	10202.7875	1.065445265	1	1	1	6	2	1
3	33	1	1	1693	10	3	2	3	1	0	1	33	1330311	243784.9531	2	1	8519.473466	1.06587358	1	1	1	9	1	2
7	33	2	1	1694	5	2	1	3	16	0	1	32	1330411	312740.0233	1	0	10793.02468	1.052590741	1	1	1	3	1	2
13	33	0	0	1695	3	1	99	0	99	99	99	99	1330511	99	99	99	99	99	0	0	0	99	99	1
7	33	0	0	1696	1	1	99	0	99	99	99	99	1330611	99	99	99	99	99	0	0	0	99	99	1
170	36	2	1	1697	8	2	1	3	8	0	1	23	1345311	603678.1491	1	0	21539.71645	1.088264256	1	1	1	3	1	1
147	36	0	3	1698	9	2	99	0	99	99	99	99	1345411	99	99	99	99	99	0	0	0	99	99	2
75	36	0	0	1699	3	1	99	0	99	99	99	99	1345511	99	99	99	99	99	0	0	0	99	99	2
128	36	0	0	1700	2	1	99	0	99	99	99	99	1345611	99	99	99	99	99	0	0	0	99	99	2
14	38	1	1	1701	15	4	1	1	14	1	1	38	1345711	1845263.067	1	1	64459.895	1.065445265	1	1	1	1	1	1
31	38	2	1	1702	9	4	1	3	16	1	1	41	1345811	735973.033	1	0	25399.29181	1.052590741	1	1	1	2	1	2
15	38	0	3	1703	14	2	99	0	99	99	99	99	1345911	99	99	99	99	99	0	0	0	99	99	2
34	38	1	1	1704	10	2	1	2	8	0	2	38	1346011	307733.0168	2	1	10980.15877	1.088264256	1	1	1	8	4	1
12	42	1	1	1705	13	1	1	3	1	0	1	42	1346113	275279.2948	2	1	9620.095982	1.06587358	1	1	1	9	5	1
8	42	0	3	1706	12	1	99	0	99	99	99	99	1346213	99	99	99	99	99	0	0	0	99	99	2
17	42	1	1	1707	7	2	2	5	20	0	3	42	1346313	211195.4119	2	1	7380.577369	1.06587358	1	1	1	9	2	2
12	42	0	0	1708	2	1	99	0	99	99	99	99	1346413	99	99	99	99	99	0	0	0	99	99	2
6	47	1	1	1709	10	2	1	2	1	0	2	47	1367713	448474.2572	2	1	15672.684	1.06587358	1	1	1	9	5	1
4	47	1	1	1710	10	1	2	2	1	0	2	47	1367813	114864.3096	2	1	4014.125668	1.06587358	1	1	1	9	5	2
5	47	1	1	1711	4	2	1	2	1	0	2	47	1367913	352186.7397	2	1	12307.75545	1.06587358	1	1	1	9	5	1
4	47	0	3	1712	4	2	99	0	99	99	99	99	1368013	99	99	99	99	99	0	0	0	99	99	2
7	47	0	0	1713	2	1	99	0	99	99	99	99	1368113	99	99	99	99	99	0	0	0	99	99	1
5	47	0	2	1714	5	2	99	0	99	99	99	99	1368213	99	99	99	99	99	0	0	0	99	99	2
8	47	2	1	1715	11	2	1	3	12	1	1	22	1368313	569842.1816	2	1	19561.66899	1.047010775	1	1	1	5	1	1
6	47	0	3	1716	13	3	99	0	99	99	99	99	1368413	99	99	99	99	99	0	0	0	99	99	2
4	47	0	2	1717	4	3	99	0	99	99	99	99	1368513	99	99	99	99	99	0	0	0	99	99	2
6	47	0	0	1718	1	1	99	0	99	99	99	99	1368613	99	99	99	99	99	0	0	0	99	99	1
6	47	0	3	1719	6	2	99	0	99	99	99	99	1368713	99	99	99	99	99	0	0	0	99	99	1
8	47	1	1	1720	11	1	2	2	6	0	2	47	1368813	244355.5626	2	1	8382.333137	1.046266997	1	1	1	6	5	1
8	47	1	1	1721	9	2	1	2	7	0	2	47	1368913	370406.363	2	1	13020.53074	1.072136516	1	1	1	5	4	1
4	47	1	1	1722	10	2	1	7	7	0	2	47	1369013	658137.1309	2	1	23134.84756	1.072136516	1	1	1	5	4	2
4	47	1	1	1723	4	2	2	7	7	0	2	47	1369113	205658.3357	2	1	7229.305296	1.072136516	1	1	1	5	4	2
30	18	1	1	1724	11	2	1	3	3	0	1	18	1374311	477547.2161	1	0	16774.46784	1.071352218	1	1	1	8	1	1
34	18	0	3	1725	10	2	99	0	99	99	99	99	1374411	99	99	99	99	99	0	0	0	99	99	2
32	18	0	2	1726	6	3	99	0	99	99	99	99	1374511	99	99	99	99	99	0	0	0	99	99	2
32	18	0	0	1727	1	1	99	0	99	99	99	99	1374611	99	99	99	99	99	0	0	0	99	99	1
32	18	0	0	1728	1	1	99	0	99	99	99	99	1374711	99	99	99	99	99	0	0	0	99	99	1
23	18	2	1	1729	5	4	2	3	3	0	2	2	1374811	298658.8546	2	1	10490.78119	1.071352218	1	1	1	7	1	2
23	18	1	1	1730	12	3	1	3	7	0	1	18	1374911	544762.187	1	0	19149.48961	1.072136516	1	1	1	8	1	1
18	18	0	2	1731	13	1	99	0	99	99	99	99	1375011	99	99	99	99	99	0	0	0	99	99	2
33	18	0	3	1732	7	2	99	0	99	99	99	99	1375111	99	99	99	99	99	0	0	0	99	99	2
42	18	0	0	1733	2	1	99	0	99	99	99	99	1375211	99	99	99	99	99	0	0	0	99	99	1
28	18	1	1	1734	11	3	1	4	15	1	1	18	1380311	574207.8215	1	0	19793.95815	1.051388889	1	1	1	3	1	2
32	18	2	1	1735	6	4	1	4	15	1	1	5	1380411	967379.1408	1	0	33347.2682	1.051388889	1	1	1	3	1	2
27	18	0	2	1736	4	2	99	0	99	99	99	99	1380511	99	99	99	99	99	0	0	0	99	99	1
16	38	0	2	1737	14	4	99	0	99	99	99	99	1389911	99	99	99	99	99	0	0	0	99	99	1
14	38	0	3	1738	15	4	99	0	99	99	99	99	1390011	99	99	99	99	99	0	0	0	99	99	1
14	38	0	3	1739	15	2	99	0	99	99	99	99	1390111	99	99	99	99	99	0	0	0	99	99	2
14	38	1	1	1740	15	2	1	3	17	0	1	38	1390211	425228.2988	1	0	14762.67338	1.058870116	1	1	1	5	6	2
34	38	1	1	1741	10	2	1	3	6	0	1	38	1390311	463486.7724	1	0	15899.37421	1.046266997	1	1	1	7	6	1
14	38	0	3	1742	15	99	99	0	99	99	99	99	1390411	99	99	99	99	99	0	0	0	99	99	1
20	38	0	3	1743	12	3	99	0	99	99	99	99	1390511	99	99	99	99	99	0	0	0	99	99	2
22	38	0	2	1744	12	2	99	0	99	99	99	99	1390611	99	99	99	99	99	0	0	0	99	99	1
28	38	0	2	1745	6	4	99	0	99	99	99	99	1390711	99	99	99	99	99	0	0	0	99	99	1
34	2	0	3	1746	14	2	99	0	99	99	99	99	1390811	99	99	99	99	99	0	0	0	99	99	1
38	2	1	1	1747	6	3	1	3	9	0	1	2	1390911	475772.8746	2	1	16863.79207	1.081073944	1	1	1	5	4	1
22	2	0	0	1748	2	1	99	0	99	99	99	99	1391011	99	99	99	99	99	0	0	0	99	99	2
22	2	0	0	1749	2	1	99	0	99	99	99	99	1391111	99	99	99	99	99	0	0	0	99	99	2
20	2	0	0	1750	2	1	99	0	99	99	99	99	1391211	99	99	99	99	99	0	0	0	99	99	1
21	2	0	0	1751	3	1	99	0	99	99	99	99	1391311	99	99	99	99	99	0	0	0	99	99	2
28	2	2	1	1752	13	3	1	3	3	0	1	27	1391411	583505.1429	1	0	20496.378	1.071352218	1	1	1	9	1	1
46	2	2	1	1753	11	1	2	2	7	0	2	16	1391511	119208.6586	2	1	4190.424784	1.072136516	1	1	1	5	4	2
25	2	2	1	1754	4	2	2	3	18	0	1	13	1391611	174992.456	1	0	6099.019407	1.063017779	1	1	1	3	1	2
53	2	0	3	1755	5	2	99	0	99	99	99	99	1391711	99	99	99	99	99	0	0	0	99	99	1
64	2	2	1	1756	10	3	1	3	8	0	1	27	1391811	594987.2244	2	1	21229.61735	1.088264256	1	1	1	3	1	1
37	2	0	2	1757	6	2	99	0	99	99	99	99	1391911	99	99	99	99	99	0	0	0	99	99	2
27	2	0	3	1758	13	2	99	0	99	99	99	99	1392011	99	99	99	99	99	0	0	0	99	99	2
21	2	0	0	1759	3	1	99	0	99	99	99	99	1392111	99	99	99	99	99	0	0	0	99	99	2
31	2	0	0	1760	1	1	99	0	99	99	99	99	1392211	99	99	99	99	99	0	0	0	99	99	2
22	2	0	0	1761	2	99	99	0	99	99	99	99	1392311	99	99	99	99	99	0	0	0	99	99	2
28	2	0	0	1762	1	1	99	0	99	99	99	99	1392411	99	99	99	99	99	0	0	0	99	99	1
34	2	0	3	1763	14	2	99	0	99	99	99	99	1392511	99	99	99	99	99	0	0	0	99	99	1
27	2	0	3	1764	13	1	99	0	99	99	99	99	1392611	99	99	99	99	99	0	0	0	99	99	2
26	2	0	3	1765	7	2	99	0	99	99	99	99	1392711	99	99	99	99	99	0	0	0	99	99	1
90	29	2	1	1766	8	2	2	2	3	0	2	17	1393511	292070.3945	2	1	10259.35295	1.071352218	1	1	1	7	1	1
70	29	0	3	1767	8	3	99	0	99	99	99	99	1393611	99	99	99	99	99	0	0	0	99	99	2
58	29	0	0	1768	3	1	99	0	99	99	99	99	1393711	99	99	99	99	99	0	0	0	99	99	1
65	29	0	0	1769	1	1	99	0	99	99	99	99	1393811	99	99	99	99	99	0	0	0	99	99	1
35	25	2	1	1770	7	2	1	3	8	0	1	18	1398511	603678.1491	1	0	21539.71645	1.088264256	1	1	1	3	1	1
18	25	0	3	1771	8	2	99	0	99	99	99	99	1398611	99	99	99	99	99	0	0	0	99	99	2
16	25	0	0	1772	3	1	99	0	99	99	99	99	1398711	99	99	99	99	99	0	0	0	99	99	1
26	25	0	0	1773	2	1	99	0	99	99	99	99	1398811	99	99	99	99	99	0	0	0	99	99	2
24	25	0	0	1774	2	1	99	0	99	99	99	99	1398911	99	99	99	99	99	0	0	0	99	99	1
53	25	2	1	1775	11	2	1	3	13	0	1	0	1399711	872590.2525	1	0	30252.27989	1.057420174	1	1	1	3	1	1
48	25	2	1	1776	11	2	1	3	13	0	1	22	1399811	596162.1813	2	1	20668.65303	1.057420174	1	1	1	3	1	2
27	25	0	3	1777	5	4	99	0	99	99	99	99	1399911	99	99	99	99	99	0	0	0	99	99	1
27	25	0	2	1778	5	4	99	0	99	99	99	99	1400011	99	99	99	99	99	0	0	0	99	99	1
24	25	0	3	1779	4	2	99	0	99	99	99	99	1400111	99	99	99	99	99	0	0	0	99	99	1
16	25	0	0	1780	3	1	99	0	99	99	99	99	1400211	99	99	99	99	99	0	0	0	99	99	1
31	25	0	3	1781	16	1	99	0	99	99	99	99	1400311	99	99	99	99	99	0	0	0	99	99	2
17	38	1	1	1782	13	2	1	3	10	0	1	38	1403211	476264.824	2	1	16658.89089	1.066835396	1	1	1	7	6	1
16	38	0	3	1783	13	3	99	0	99	99	99	99	1403311	99	99	99	99	99	0	0	0	99	99	2
38	39	2	1	1784	6	1	1	3	3	0	1	11	1408311	306831.092	1	0	10777.84167	1.071352218	1	1	1	9	1	1
27	39	0	3	1785	12	1	99	0	99	99	99	99	1408411	99	99	99	99	99	0	0	0	99	99	1
37	39	1	1	1786	11	1	2	3	7	0	1	39	1408511	198367.2717	2	1	6973.009691	1.072136516	1	1	1	5	4	1
84	39	2	1	1787	7	1	2	3	13	0	1	32	1408611	198367.2717	2	1	6877.296884	1.057420174	1	1	1	3	2	1
37	39	0	3	1788	6	99	99	0	99	99	99	99	1408711	99	99	99	99	99	0	0	0	99	99	2
30	39	0	0	1789	2	1	99	0	99	99	99	99	1408811	99	99	99	99	99	0	0	0	99	99	1
37	39	0	0	1790	1	1	99	0	99	99	99	99	1408911	99	99	99	99	99	0	0	0	99	99	1
8	1	0	3	1791	16	2	99	0	99	99	99	99	1409511	99	99	99	99	99	0	0	0	99	99	2
29	1	0	3	1792	14	1	99	0	99	99	99	99	1409611	99	99	99	99	99	0	0	0	99	99	1
22	1	0	3	1793	13	1	99	0	99	99	99	99	1409711	99	99	99	99	99	0	0	0	99	99	2
21	18	0	3	1794	16	1	99	0	99	99	99	99	1433011	99	99	99	99	99	0	0	0	99	99	2
23	18	0	2	1795	5	3	99	0	99	99	99	99	1433111	99	99	99	99	99	0	0	0	99	99	2
26	18	0	3	1796	4	1	99	0	99	99	99	99	1433211	99	99	99	99	99	0	0	0	99	99	1
19	18	3	1	1797	13	3	1	3	6	0	1	99	1433311	479973.2866	1	0	16464.92489	1.046266997	1	0	1	7	5	1
18	18	1	1	1798	13	3	2	3	19	0	1	18	1433411	130116.7136	2	1	4547.14647	1.06587358	1	1	1	4	1	2
35	18	0	2	1799	7	4	99	0	99	99	99	99	1433511	99	99	99	99	99	0	0	0	99	99	1
27	18	2	1	1800	5	4	1	3	16	1	1	32	1433611	811562.9664	1	0	28007.98899	1.052590741	1	1	1	2	1	1
19	18	0	2	1801	13	1	99	0	99	99	99	99	1433711	99	99	99	99	99	0	0	0	99	99	1
21	18	0	2	1802	12	2	99	0	99	99	99	99	1433811	99	99	99	99	99	0	0	0	99	99	2
27	18	0	2	1803	5	2	99	0	99	99	99	99	1433911	99	99	99	99	99	0	0	0	99	99	1
17	18	2	1	1804	14	2	2	2	7	0	2	15	1434011	40144.36797	2	1	1411.155502	1.072136516	1	1	1	5	4	1
16	18	0	3	1805	14	1	99	0	99	99	99	99	1434111	99	99	99	99	99	0	0	0	99	99	2
34	18	0	1	1806	10	4	2	2	13	1	1	18	1434211	843696.0359	1	1	29250.53145	1.057420174	1	1	0	2	3	2
33	18	0	0	1807	3	1	99	0	99	99	99	99	1434311	99	99	99	99	99	0	0	0	99	99	2
33	18	0	0	1808	3	1	99	0	99	99	99	99	1434411	99	99	99	99	99	0	0	0	99	99	2
20	18	0	3	1809	16	1	99	0	99	99	99	99	1444911	99	99	99	99	99	0	0	0	99	99	1
17	18	0	3	1810	17	1	99	0	99	99	99	99	1445011	99	99	99	99	99	0	0	0	99	99	2
33	18	2	1	1811	8	4	1	3	10	1	1	13	1445111	2146422.445	1	0	75078.0144	1.066835396	1	1	1	2	1	1
17	18	2	1	1812	14	1	1	3	6	0	1	0	1449611	479973.2866	1	0	16464.92489	1.046266997	1	1	1	7	5	1
21	18	0	3	1813	12	1	99	0	99	99	99	99	1449711	99	99	99	99	99	0	0	0	99	99	2
29	1	2	1	1814	10	4	1	3	16	1	1	49	1454811	740802.176	1	0	25565.95119	1.052590741	1	1	1	2	1	2
32	1	2	1	1815	6	4	1	5	20	0	3	18	1454911	498928.5769	2	1	17435.8947	1.06587358	1	1	1	5	6	2
32	1	0	3	1816	6	4	99	0	99	99	99	99	1455011	99	99	99	99	99	0	0	0	99	99	2
33	1	0	0	1817	2	1	99	0	99	99	99	99	1455111	99	99	99	99	99	0	0	0	99	99	2
78	1	0	0	1818	1	1	99	0	99	99	99	99	1455211	99	99	99	99	99	0	0	0	99	99	2
36	1	2	1	1819	9	2	1	3	17	0	1	22	1455311	614181.4236	1	0	21322.56902	1.058870116	1	1	1	3	1	2
22	1	0	3	1820	4	2	99	0	99	99	99	99	1455411	99	99	99	99	99	0	0	0	99	99	2
37	1	2	1	1821	10	2	1	3	3	0	1	38	1455511	589068.1761	1	0	20691.78679	1.071352218	1	1	1	8	1	1
29	1	0	1	1822	10	2	2	2	19	0	2	1	1455611	36373.1433	2	1	1271.120409	1.06587358	1	1	0	7	3	2
57	1	0	0	1823	3	1	99	0	99	99	99	99	1455711	99	99	99	99	99	0	0	0	99	99	1
34	1	1	1	1824	14	1	1	4	14	0	1	1	1455811	675830.6873	1	0	23608.54445	1.065445265	1	1	1	6	6	1
37	1	2	1	1825	8	2	1	3	7	0	1	18	1455911	417755.6412	1	0	14684.95337	1.072136516	1	1	1	5	1	2
35	1	0	2	1826	5	3	99	0	99	99	99	99	1456011	99	99	99	99	99	0	0	0	99	99	1
83	1	0	0	1827	1	1	99	0	99	99	99	99	1456111	99	99	99	99	99	0	0	0	99	99	1
13	11	2	1	1828	15	2	2	2	13	1	2	0	1486211	215494.5462	2	1	7471.091165	1.057420174	1	1	1	3	1	1
10	11	0	3	1829	14	2	99	0	99	99	99	99	1486311	99	99	99	99	99	0	0	0	99	99	2
25	11	0	2	1830	9	1	99	0	99	99	99	99	1486411	99	99	99	99	99	0	0	0	99	99	1
27	11	0	3	1831	10	2	99	0	99	99	99	99	1486511	99	99	99	99	99	0	0	0	99	99	2
41	11	0	2	1832	4	2	99	0	99	99	99	99	1486611	99	99	99	99	99	0	0	0	99	99	1
25	4	0	3	1833	15	3	99	0	99	99	99	99	1486711	99	99	99	99	99	0	0	0	99	99	2
20	4	0	3	1834	14	1	99	0	99	99	99	99	1486811	99	99	99	99	99	0	0	0	99	99	1
28	4	1	1	1835	12	1	1	2	18	1	1	4	1486911	352298.505	1	1	12278.67457	1.063017779	1	1	1	5	1	1
15	4	0	3	1836	17	1	99	0	99	99	99	99	1487011	99	99	99	99	99	0	0	0	99	99	2
20	4	0	3	1837	14	2	99	0	99	99	99	99	1487111	99	99	99	99	99	0	0	0	99	99	1
25	4	0	3	1838	12	1	99	0	99	99	99	99	1487211	99	99	99	99	99	0	0	0	99	99	2
15	4	0	3	1839	17	1	99	0	99	99	99	99	1487311	99	99	99	99	99	0	0	0	99	99	1
15	4	0	3	1840	17	1	99	0	99	99	99	99	1487411	99	99	99	99	99	0	0	0	99	99	2
37	4	0	1	1841	9	2	2	2	7	1	2	4	1487511	132524.7371	2	1	4658.511801	1.072136516	1	1	0	5	3	2
47	4	1	1	1842	9	2	1	3	6	0	1	4	1487611	400780.798	1	0	13748.31875	1.046266997	1	1	1	9	1	1
16	4	1	1	1843	5	3	1	3	19	0	1	4	1487711	408907.6233	1	0	14289.96172	1.06587358	1	1	1	3	1	2
46	4	0	0	1844	2	1	99	0	99	99	99	99	1487811	99	99	99	99	99	0	0	0	99	99	1
22	4	1	1	1845	9	3	1	4	17	0	1	4	1487911	511413.8921	1	0	17754.78319	1.058870116	1	1	1	3	1	2
13	4	2	1	1846	11	3	1	4	15	1	1	17	1488011	778157.3815	1	0	26824.45983	1.051388889	1	1	1	3	1	1
15	4	2	1	1847	6	3	1	3	8	0	1	32	1488111	396202.6957	1	0	14136.82727	1.088264256	1	1	1	8	1	1
11	4	0	3	1848	5	3	99	0	99	99	99	99	1488211	99	99	99	99	99	0	0	0	99	99	1
13	4	0	3	1849	4	2	99	0	99	99	99	99	1488311	99	99	99	99	99	0	0	0	99	99	2
15	4	0	3	1850	12	1	99	0	99	99	99	99	1488411	99	99	99	99	99	0	0	0	99	99	2
19	4	2	1	1851	8	1	2	3	9	0	1	8	1488511	243784.9531	2	1	8640.969204	1.081073944	1	1	1	9	1	2
23	4	0	2	1852	7	1	99	0	99	99	99	99	1488611	99	99	99	99	99	0	0	0	99	99	2
12	4	0	3	1853	14	2	99	0	99	99	99	99	1488711	99	99	99	99	99	0	0	0	99	99	1
23	4	2	1	1854	7	2	2	3	8	0	1	31	1488811	243784.9531	1	0	8698.441004	1.088264256	1	1	1	9	1	2
14	4	2	1	1855	6	1	1	3	16	1	1	8	1488911	341200.6296	1	0	11775.23356	1.052590741	1	1	1	5	1	2
15	4	1	1	1856	6	2	1	3	8	0	2	4	1489011	389195.4565	2	1	13886.80341	1.088264256	1	1	1	8	4	1
13	4	0	3	1857	4	2	99	0	99	99	99	99	1489111	99	99	99	99	99	0	0	0	99	99	2
19	4	0	0	1858	3	1	99	0	99	99	99	99	1489211	99	99	99	99	99	0	0	0	99	99	2
31	4	0	0	1859	2	1	99	0	99	99	99	99	1489311	99	99	99	99	99	0	0	0	99	99	2
31	4	0	0	1860	2	1	99	0	99	99	99	99	1489411	99	99	99	99	99	0	0	0	99	99	2
24	4	1	1	1861	7	3	2	2	7	0	2	4	1489511	359437.6889	2	1	12634.95972	1.072136516	1	1	1	7	4	1
19	4	2	1	1862	8	2	2	3	7	0	1	0	1489611	299586.3504	2	1	10531.06446	1.072136516	1	1	1	5	1	2
17	4	0	0	1863	3	1	99	0	99	99	99	99	1489711	99	99	99	99	99	0	0	0	99	99	1
17	4	0	0	1864	3	1	99	0	99	99	99	99	1489811	99	99	99	99	99	0	0	0	99	99	1
17	4	0	0	1865	1	1	99	0	99	99	99	99	1489911	99	99	99	99	99	0	0	0	99	99	1
17	4	0	0	1866	1	1	99	0	99	99	99	99	1490011	99	99	99	99	99	0	0	0	99	99	1
13	8	0	3	1867	17	1	99	0	99	99	99	99	1490111	99	99	99	99	99	0	0	0	99	99	1
20	8	0	3	1868	16	1	99	0	99	99	99	99	1490211	99	99	99	99	99	0	0	0	99	99	2
20	8	2	1	1869	12	2	1	2	6	0	2	29	1490311	416691.7402	2	1	14294.1251	1.046266997	1	1	1	7	2	1
18	8	0	3	1870	12	2	99	0	99	99	99	99	1490411	99	99	99	99	99	0	0	0	99	99	2
55	8	0	1	1871	7	4	2	2	3	0	2	8	1490511	843696.0359	2	1	29635.92195	1.071352218	1	1	0	7	3	2
29	8	0	0	1872	1	1	99	0	99	99	99	99	1490611	99	99	99	99	99	0	0	0	99	99	1
132	0	2	1	1873	7	99	1	5	20	0	3	31	1496311	352076.8532	1	1	12303.91528	1.06587358	1	1	1	9	6	2
41	0	0	0	1874	1	1	99	0	99	99	99	99	1496411	99	99	99	99	99	0	0	0	99	99	1
82	0	1	1	1875	9	4	1	4	17	1	1	0	1496511	1684115.936	1	0	58467.54218	1.058870116	1	1	1	5	1	2
23	0	0	3	1876	14	4	99	0	99	99	99	99	1496611	99	99	99	99	99	0	0	0	99	99	1
26	0	0	1	1877	12	1	1	2	17	1	2	0	1496711	155920.7815	2	1	5413.110033	1.058870116	1	1	0	5	3	2
36	0	0	3	1878	4	2	99	0	99	99	99	99	1496811	99	99	99	99	99	0	0	0	99	99	1
60	0	0	0	1879	2	1	99	0	99	99	99	99	1496911	99	99	99	99	99	0	0	0	99	99	1
16	32	2	1	1880	13	2	1	3	3	1	1	17	1497311	474439.9026	2	1	16665.31941	1.071352218	1	1	1	4	1	2
36	32	2	1	1881	7	2	1	3	18	0	1	31	1497411	569842.1816	1	0	19860.73345	1.063017779	1	1	1	3	1	1
15	42	1	1	1882	9	2	1	3	1	0	1	42	1497513	468517.2872	1	0	16373.12125	1.06587358	1	1	1	6	5	1
11	42	2	1	1883	9	2	1	3	1	0	2	50	1497613	339311.166	1	1	11857.79696	1.06587358	1	1	1	1	5	2
9	42	0	3	1884	4	2	99	0	99	99	99	99	1497713	99	99	99	99	99	0	0	0	99	99	2
13	42	0	0	1885	3	1	99	0	99	99	99	99	1497813	99	99	99	99	99	0	0	0	99	99	2
14	42	0	2	1886	11	3	99	0	99	99	99	99	1497913	99	99	99	99	99	0	0	0	99	99	1
13	42	0	3	1887	10	1	99	0	99	99	99	99	1498013	99	99	99	99	99	0	0	0	99	99	2
10	42	2	1	1888	5	4	2	3	7	0	1	46	1498113	225855.9603	1	0	7939.292538	1.072136516	1	1	1	4	1	2
9	42	1	1	1889	4	2	1	3	7	0	1	42	1498213	396424.4367	2	1	13935.11851	1.072136516	1	1	1	4	1	2
10	42	0	3	1890	4	2	99	0	99	99	99	99	1498313	99	99	99	99	99	0	0	0	99	99	1
14	42	1	1	1891	11	1	1	3	1	0	1	42	1498413	434586.4322	1	0	15187.3507	1.06587358	1	1	1	9	5	1
11	42	0	3	1892	11	2	99	0	99	99	99	99	1498513	99	99	99	99	99	0	0	0	99	99	2
10	42	0	3	1893	4	4	99	0	99	99	99	99	1498613	99	99	99	99	99	0	0	0	99	99	1
30	4	0	1	1894	13	4	2	2	3	0	2	4	1506811	86583.56039	2	1	3041.36031	1.071352218	1	1	0	7	3	2
16	32	0	3	1895	14	2	99	0	99	99	99	99	1506911	99	99	99	99	99	0	0	0	99	99	2
15	4	0	2	1896	15	1	99	0	99	99	99	99	1507011	99	99	99	99	99	0	0	0	99	99	1
12	4	0	3	1897	16	1	99	0	99	99	99	99	1507111	99	99	99	99	99	0	0	0	99	99	2
16	32	2	1	1898	14	2	1	3	14	0	1	22	1507211	327411.7432	1	0	11437.35382	1.065445265	1	1	1	9	1	2
9	47	0	3	1899	12	2	99	0	99	99	99	99	1507313	99	99	99	99	99	0	0	0	99	99	1
8	47	0	3	1900	12	2	99	0	99	99	99	99	1507413	99	99	99	99	99	0	0	0	99	99	2
5	47	1	1	1901	5	99	2	3	16	0	1	47	1507513	174992.456	1	0	6039.194719	1.052590741	1	1	1	3	1	2
16	47	0	3	1902	15	2	99	0	99	99	99	99	1507613	99	99	99	99	99	0	0	0	99	99	2
6	47	0	3	1903	8	4	99	0	99	99	99	99	1507713	99	99	99	99	99	0	0	0	99	99	2
8	47	0	0	1904	3	1	99	0	99	99	99	99	1507813	99	99	99	99	99	0	0	0	99	99	2
7	47	0	0	1905	2	1	99	0	99	99	99	99	1507913	99	99	99	99	99	0	0	0	99	99	2
6	47	2	1	1906	10	4	1	3	7	1	1	24	1508013	2232208.707	1	0	78466.63823	1.072136516	1	1	1	2	1	1
8	47	3	1	1907	11	1	1	2	7	1	1	99	1508113	603596.035	1	1	21217.61803	1.072136516	1	0	1	5	1	1
8	47	0	3	1908	12	2	99	0	99	99	99	99	1508213	99	99	99	99	99	0	0	0	99	99	2
6	47	2	1	1909	7	4	1	4	15	1	1	29	1508313	968011.056	1	0	33369.05143	1.051388889	1	1	1	3	1	2
6	47	2	1	1910	6	4	1	3	11	0	1	22	1508413	788900.8441	1	0	28152.66009	1.088420857	1	1	1	3	1	1
5	47	2	1	1911	5	4	1	3	11	0	1	50	1508513	751888.5923	1	0	26831.84348	1.088420857	1	1	1	3	1	2
8	47	1	1	1912	8	2	1	2	1	0	2	47	1508613	448474.2572	2	1	15672.684	1.06587358	1	1	1	9	5	1
16	47	0	3	1913	15	1	99	0	99	99	99	99	1508713	99	99	99	99	99	0	0	0	99	99	2
36	4	2	1	1914	7	4	1	3	9	0	1	32	1508811	1082267.044	1	0	38361.00661	1.081073944	1	1	1	9	1	2
45	4	2	1	1915	9	2	1	3	9	0	1	32	1508911	624115.372	1	0	22121.79891	1.081073944	1	1	1	9	1	1
36	4	2	1	1916	7	2	1	5	20	0	3	12	1509011	352076.8532	1	1	12303.91528	1.06587358	1	1	1	9	6	2
42	11	2	1	1917	10	2	1	3	3	0	1	38	1509111	589068.1761	1	0	20691.78679	1.071352218	1	1	1	8	1	1
33	11	1	1	1918	10	2	1	3	7	1	1	11	1509211	390722.0935	1	0	13734.66964	1.072136516	1	1	1	1	1	2
28	11	0	0	1919	3	1	99	0	99	99	99	99	1509311	99	99	99	99	99	0	0	0	99	99	2
30	4	2	1	1920	13	4	1	3	16	1	1	11	1509411	1237774.173	1	0	42717.03718	1.052590741	1	1	1	4	1	2
16	4	0	3	1921	17	2	99	0	99	99	99	99	1509511	99	99	99	99	99	0	0	0	99	99	2
22	30	3	1	1922	7	3	1	3	3	0	1	99	1510611	574396.7629	2	1	20176.43429	1.071352218	1	0	1	7	2	1
32	30	2	1	1923	6	2	1	3	7	0	1	0	1510711	396424.4367	1	0	13935.11851	1.072136516	1	1	1	5	1	2
23	30	0	0	1924	2	1	99	0	99	99	99	99	1510811	99	99	99	99	99	0	0	0	99	99	2
37	30	0	0	1925	1	1	99	0	99	99	99	99	1510911	99	99	99	99	99	0	0	0	99	99	1
19	24	0	3	1926	11	1	99	0	99	99	99	99	1511811	99	99	99	99	99	0	0	0	99	99	2
19	24	0	2	1927	8	1	99	0	99	99	99	99	1511911	99	99	99	99	99	0	0	0	99	99	2
31	24	2	1	1928	7	2	1	3	3	0	1	36	1512011	737796.5158	1	0	25916.0634	1.071352218	1	1	1	3	1	1
29	24	0	3	1929	7	2	99	0	99	99	99	99	1512111	99	99	99	99	99	0	0	0	99	99	2
23	24	0	0	1930	3	1	99	0	99	99	99	99	1512211	99	99	99	99	99	0	0	0	99	99	2
19	24	0	0	1931	2	1	99	0	99	99	99	99	1512311	99	99	99	99	99	0	0	0	99	99	1
19	24	0	0	1932	2	1	99	0	99	99	99	99	1512411	99	99	99	99	99	0	0	0	99	99	1
31	24	0	2	1933	7	1	99	0	99	99	99	99	1512511	99	99	99	99	99	0	0	0	99	99	1
21	24	0	3	1934	4	2	99	0	99	99	99	99	1512611	99	99	99	99	99	0	0	0	99	99	2
19	24	2	1	1935	5	3	1	4	17	0	1	7	1512711	468988.3011	1	0	16281.8917	1.058870116	1	1	1	3	1	2
21	24	0	3	1936	4	2	99	0	99	99	99	99	1512811	99	99	99	99	99	0	0	0	99	99	2
19	24	0	0	1937	2	1	99	0	99	99	99	99	1512911	99	99	99	99	99	0	0	0	99	99	1
101	7	2	1	1938	8	2	1	3	17	0	1	22	1517011	493204.2602	1	0	17122.59843	1.058870116	1	1	1	9	1	2
57	7	0	3	1939	4	2	99	0	99	99	99	99	1517111	99	99	99	99	99	0	0	0	99	99	2
46	7	0	0	1940	2	1	99	0	99	99	99	99	1517211	99	99	99	99	99	0	0	0	99	99	2
24	21	1	1	1941	12	2	2	2	14	0	2	21	1522411	118638.7438	2	1	4144.363535	1.065445265	1	1	1	9	2	2
33	21	1	1	1942	13	2	2	2	6	0	2	21	1522511	197570.793	2	1	6777.436075	1.046266997	1	1	1	7	2	1
34	21	1	1	1943	7	4	1	5	20	0	3	21	1522611	339964.9925	1	1	11880.64602	1.06587358	1	1	1	9	6	2
39	21	0	0	1944	3	1	99	0	99	99	99	99	1522711	99	99	99	99	99	0	0	0	99	99	1
31	21	2	1	1945	8	4	1	3	17	0	1	22	1522811	1358619.741	1	0	47167.27353	1.058870116	1	1	1	3	1	2
37	21	0	2	1946	7	4	99	0	99	99	99	99	1522911	99	99	99	99	99	0	0	0	99	99	1
41	21	2	1	1947	8	2	1	3	19	1	1	19	1523611	456790.9824	1	0	15963.32589	1.06587358	1	1	1	5	1	1
55	21	2	1	1948	9	4	1	3	19	1	1	19	1523711	1082267.044	1	0	37821.63438	1.06587358	1	1	1	5	1	2
147	0	2	1	1949	7	4	1	3	19	1	1	31	1529611	952804.6901	1	0	33297.35561	1.06587358	1	1	1	2	1	1
113	0	0	2	1950	6	4	99	0	99	99	99	99	1529711	99	99	99	99	99	0	0	0	99	99	2
62	0	0	0	1951	2	1	99	0	99	99	99	99	1529811	99	99	99	99	99	0	0	0	99	99	1
32	0	2	1	1952	10	2	1	3	7	0	1	9	1529911	425010.8768	1	0	14939.98953	1.072136516	1	1	1	5	1	2
35	0	0	3	1953	4	2	99	0	99	99	99	99	1530011	99	99	99	99	99	0	0	0	99	99	2
67	0	1	1	1954	7	4	1	1	17	1	1	0	1530311	2621057.696	1	1	90995.39891	1.058870116	1	1	1	3	1	1
54	0	0	1	1955	5	4	2	1	13	1	1	0	1530411	205658.3357	1	1	7130.074529	1.057420174	1	1	0	2	3	2
15	0	0	2	1956	10	4	99	0	99	99	99	99	1531011	99	99	99	99	99	0	0	0	99	99	2
19	0	2	1	1957	10	4	1	3	7	1	1	22	1531111	2494759.227	1	0	87695.81855	1.072136516	1	1	1	2	1	1
116	0	2	1	1958	6	4	1	3	7	0	1	14	1531211	564500	1	0	19843.31355	1.072136516	1	1	1	5	1	1
119	0	2	1	1959	5	2	1	3	17	0	1	19	1531311	602842.4586	1	0	20928.91358	1.058870116	1	1	1	3	1	2
139	0	0	2	1960	5	2	99	0	99	99	99	99	1531411	99	99	99	99	99	0	0	0	99	99	1
16	26	2	1	1961	10	4	1	4	17	1	1	28	1531911	1578017.2	1	0	54784.10674	1.058870116	1	1	1	5	1	2
11	26	2	1	1962	13	4	1	3	7	0	1	31	1532011	3759295.71	1	0	132146.8264	1.072136516	1	1	1	5	1	2
13	26	2	1	1963	11	1	1	3	6	0	1	17	1532111	371925.8648	1	0	12758.48386	1.046266997	1	1	1	9	5	1
40	26	2	1	1964	14	2	1	3	3	0	1	7	1532211	306041.3799	1	0	10750.10201	1.071352218	1	1	1	7	1	2
52	26	2	1	1965	6	3	1	3	6	0	1	17	1532311	342919.7316	1	0	11763.46222	1.046266997	1	1	1	7	1	1
27	26	2	1	1966	12	2	2	3	6	0	1	0	1532411	243784.9531	2	1	8362.759042	1.046266997	1	1	1	9	1	2
13	26	2	1	1967	5	2	1	3	7	0	1	6	1532511	423254.3695	1	0	14878.24476	1.072136516	1	1	1	9	1	2
14	26	0	3	1968	4	4	99	0	99	99	99	99	1532611	99	99	99	99	99	0	0	0	99	99	2
13	26	2	1	1969	11	4	1	4	15	1	1	0	1532711	1405235.109	1	0	48440.93705	1.051388889	1	1	1	5	1	1
14	26	0	3	1970	4	2	99	0	99	99	99	99	1532811	99	99	99	99	99	0	0	0	99	99	2
18	26	0	0	1971	3	1	99	0	99	99	99	99	1532911	99	99	99	99	99	0	0	0	99	99	2
12	26	0	0	1972	1	1	99	0	99	99	99	99	1533011	99	99	99	99	99	0	0	0	99	99	1
29	26	2	1	1973	12	2	1	3	7	0	1	5	1534411	473897.7112	1	0	16658.46036	1.072136516	1	1	1	7	1	1
11	26	2	1	1974	13	2	1	3	14	0	1	0	1534511	303342.1894	1	0	10596.54096	1.065445265	1	1	1	9	1	2
14	26	2	1	1975	7	2	1	3	3	0	1	23	1534611	492761.6903	1	0	17308.89606	1.071352218	1	1	1	7	1	1
13	26	0	3	1976	5	2	99	0	99	99	99	99	1534711	99	99	99	99	99	0	0	0	99	99	2
27	26	1	1	1977	12	2	1	3	9	1	1	26	1535111	387996.7937	1	0	13752.56472	1.081073944	1	1	1	5	1	2
14	26	0	3	1978	7	2	99	0	99	99	99	99	1535211	99	99	99	99	99	0	0	0	99	99	1
15	26	2	1	1979	4	2	2	2	18	0	2	7	1535311	229131.4204	2	1	7985.927004	1.063017779	1	1	1	3	4	1
13	26	2	1	1980	5	2	2	3	18	1	1	31	1535411	174992.456	2	1	6099.019407	1.063017779	1	1	1	5	1	2
12	26	0	0	1981	1	1	99	0	99	99	99	99	1535511	99	99	99	99	99	0	0	0	99	99	1
12	26	0	0	1982	1	1	99	0	99	99	99	99	1535611	99	99	99	99	99	0	0	0	99	99	1
41	26	0	2	1983	14	2	99	0	99	99	99	99	1535711	99	99	99	99	99	0	0	0	99	99	1
51	26	1	1	1984	6	3	1	3	8	0	1	26	1535811	362658.1219	1	0	12939.9302	1.088264256	1	1	1	4	1	2
15	26	0	0	1985	2	1	99	0	99	99	99	99	1535911	99	99	99	99	99	0	0	0	99	99	2
13	26	0	0	1986	2	99	99	0	99	99	99	99	1536011	99	99	99	99	99	0	0	0	99	99	1
12	26	0	3	1987	11	2	99	0	99	99	99	99	1536111	99	99	99	99	99	0	0	0	99	99	2
14	26	2	1	1988	7	2	1	3	6	0	1	7	1536311	446382.9465	1	0	15312.64738	1.046266997	1	1	1	7	5	1
28	26	0	3	1989	17	1	99	0	99	99	99	99	1536611	99	99	99	99	99	0	0	0	99	99	1
21	26	0	3	1990	16	1	99	0	99	99	99	99	1536711	99	99	99	99	99	0	0	0	99	99	1
13	26	1	1	1991	11	1	2	2	6	0	2	26	1536811	269214.3582	2	1	9235.085184	1.046266997	1	1	1	7	2	1
13	38	0	3	1992	14	3	99	0	99	99	99	99	1555111	99	99	99	99	99	0	0	0	99	99	2
28	38	0	1	1993	6	2	2	2	7	1	2	38	1555211	204515.4805	2	1	7189.131631	1.072136516	1	1	0	5	3	1
26	38	0	1	1994	10	2	1	2	7	1	1	38	1555311	335900.6572	1	1	11807.58558	1.072136516	1	1	0	5	3	2
25	38	0	1	1995	11	1	2	2	7	1	1	38	1555411	347173.2513	1	1	12203.84	1.072136516	1	1	0	5	3	1
27	38	0	1	1996	4	2	2	2	17	1	1	38	1555511	229131.4204	1	1	7954.767662	1.058870116	1	1	0	5	3	1
35	38	0	0	1997	3	1	99	0	99	99	99	99	1555611	99	99	99	99	99	0	0	0	99	99	2
28	38	0	0	1998	2	1	99	0	99	99	99	99	1555711	99	99	99	99	99	0	0	0	99	99	2
[truncated: 17,585 more rows]
