# Supplementary material for: Assessing the short-run effects of lockdown policies on economic activity, with an application to the Santiago Metropolitan Region, Chile
Source: PLoS One. 2021 Jun 21;16(6):e0252938. doi: 10.1371/journal.pone.0252938 (PMC8216525; doi:10.1371/journal.pone.0252938)
Supplement: S2 File — DOI:10.5281/zenodo.4829304. (ZIP) [file pone.0252938.s002.zip › SIRLabor_SMR_Chile_Covid19-main/Municipalities.csv]

cut order (id spatial unit)	Municipality (Comuna)
0	Santiago
1	Cerrillos
2	Cerro Navia
3	Conchalí
4	El Bosque
5	Estación Central
6	Huechuraba
7	Independencia
8	La Cisterna
9	La Florida
10	La Granja
11	La Pintana
12	La Reina
13	Las Condes
14	Lo Barnechea
15	Lo Espejo
16	Lo Prado
17	Macul
18	Maipú
19	Ñuñoa
20	Pedro Aguirre Cerda
21	Peñalolén
22	Providencia
23	Pudahuel
24	Quilicura
25	Quinta Normal
26	Recoleta
27	Renca
28	San Joaquín
29	San Miguel
30	San Ramón
31	Vitacura
32	Puente Alto
33	Pirque
34	San José de Maipo
35	Colina
36	Lampa
37	Tiltil
38	San Bernardo
39	Buin
40	Calera de Tango
41	Paine
42	Melipilla
43	Curacaví
44	María Pinto
45	San Pedro
46	Talagante
47	El Monte
48	Isla de Maipo
49	Padre Hurtado
50	Peñaflor
