# Supplementary material for: Assessing the short-run effects of lockdown policies on economic activity, with an application to the Santiago Metropolitan Region, Chile
Source: PLoS One. 2021 Jun 21;16(6):e0252938. doi: 10.1371/journal.pone.0252938 (PMC8216525; doi:10.1371/journal.pone.0252938)
Supplement: S2 File — DOI:10.5281/zenodo.4829304. (ZIP) [file pone.0252938.s002.zip › SIRLabor_SMR_Chile_Covid19-main/RealDCom.csv]

4	3	3	2	0	3	2	0	0	4	0	2	0	20	2	1	0	2	1	2	0	4	3	2	3	3	0	0	0	2	0	6	5	1	0	4	0	0	1	0	0	1	1	0	0	0	0	0	0	1
35	4	13	3	1	6	7	4	2	16	1	6	13	80	17	2	3	5	15	30	4	13	33	4	6	9	6	5	1	5	1	38	16	4	1	11	0	0	7	0	0	1	2	1	0	0	0	1	0	1
134	8	28	20	16	17	28	19	13	45	7	18	30	206	71	7	9	21	66	83	10	41	95	25	26	23	20	12	17	32	3	88	83	5	2	38	9	2	29	5	4	4	8	3	0	0	4	3	2	6
235	19	43	33	38	45	39	27	25	104	22	36	43	276	101	17	31	44	138	126	27	77	118	50	54	50	35	23	41	55	14	117	187	8	3	54	23	3	68	21	8	4	13	8	0	0	12	4	3	16
383	32	56	52	66	78	58	54	41	168	54	71	61	319	121	40	45	64	223	172	51	116	143	86	99	90	74	31	56	82	25	131	370	9	5	77	39	5	135	31	9	8	18	13	0	0	19	11	9	22
550	54	94	94	113	120	77	103	59	249	75	121	69	356	158	70	68	78	320	218	97	167	175	128	144	140	120	67	91	128	38	138	579	14	9	94	52	6	217	43	10	14	27	17	1	0	22	15	11	35
725	77	143	166	161	201	109	247	85	357	94	214	81	387	196	91	99	101	436	284	130	238	216	174	286	191	233	135	133	175	80	144	912	19	10	119	72	8	344	61	15	17	50	18	1	2	32	18	11	44
1118	142	254	299	244	372	165	553	148	579	170	378	120	460	262	167	204	178	587	357	206	359	256	323	618	290	522	247	218	253	170	159	1295	37	14	155	125	12	501	82	16	22	88	21	3	13	42	25	15	60
2085	368	531	685	470	744	382	1121	273	1180	446	759	195	706	415	353	401	376	1022	512	383	767	353	685	1170	560	1263	554	449	461	419	215	2153	76	36	290	263	22	848	146	22	52	176	40	5	20	86	42	28	120
3825	575	1127	1327	880	1325	760	1915	521	2239	1072	1617	321	1217	691	713	764	823	1943	888	761	1754	639	1368	2002	1026	2458	1181	954	913	877	379	3761	137	85	662	557	57	1532	286	41	135	281	79	22	29	146	83	53	221
5564	853	1836	2052	1445	1996	1270	2708	859	3797	1997	2638	546	1927	1091	1153	1256	1367	3322	1424	1193	3091	972	2403	2974	1610	3613	1923	1612	1433	1432	599	5997	218	141	1210	914	101	2445	473	72	224	494	148	46	45	246	160	90	391
7428	1171	2586	2733	1998	2696	1729	3494	1189	5543	3025	3952	853	2705	1516	1540	1774	2028	4937	2202	1593	4750	1383	3713	3884	2331	4623	2775	2096	2071	1964	790	8596	376	233	1826	1319	161	3535	703	110	371	851	244	83	61	371	303	165	643
9070	1447	3372	3383	2751	3445	2151	4226	1638	7173	3830	5396	1109	3399	1926	2055	2405	2605	6650	2873	2101	6348	1815	4995	4933	3108	5503	3564	2610	2661	2426	947	11212	528	301	2446	1703	218	4838	935	179	533	1341	382	120	82	533	404	254	877
10552	1794	4145	4033	3587	4152	2540	4802	2041	8843	4643	6837	1355	3991	2355	2604	2933	3247	8489	3542	2671	7782	2116	6308	6030	3788	6294	4427	3190	3318	2975	1090	14046	644	380	3055	2141	308	6260	1216	252	805	1829	481	163	109	722	534	356	1162
11746	2144	4800	4594	4325	4721	2839	5241	2356	10059	5289	7837	1574	4505	2673	3008	3433	3716	10111	4111	3108	8889	2358	7189	6929	4340	6882	5231	3662	3780	3387	1193	16457	761	441	3474	2504	369	7532	1484	328	1043	2251	571	188	120	956	666	434	1397
12738	2393	5365	5070	4893	5176	3146	5584	2640	11163	5820	8635	1759	4906	2858	3376	3839	4101	11394	4500	3461	9732	2563	7943	7601	4765	7400	6126	4014	4224	3686	1293	18376	844	484	3819	2751	420	8622	1694	383	1255	2709	638	216	153	1170	821	512	1588
13387	2578	5697	5402	5373	5497	3334	5805	2830	11993	6184	9193	1892	5227	2993	3637	4090	4361	12384	4815	3702	10316	2747	8459	8010	5099	7711	6741	4289	4485	3887	1373	19857	924	527	4074	2944	464	9457	1864	460	1449	3080	691	264	184	1363	925	590	1764
13863	2742	5968	5682	5734	5716	3460	5989	2940	12450	6520	9542	2009	5403	3097	3803	4299	4526	13062	4992	3897	10766	2894	8820	8331	5346	7944	7238	4469	4689	4074	1421	20832	995	554	4249	3108	505	9975	2022	503	1624	3376	741	296	202	1497	1021	665	1884
14297	2832	6166	5883	5981	5919	3578	6158	3061	12858	6716	9789	2083	5549	3154	3945	4508	4683	13608	5180	4047	11097	3015	9151	8575	5580	8125	7657	4661	4861	4240	1456	21566	1031	585	4397	3260	520	10399	2142	534	1732	3595	786	325	214	1583	1090	779	1991
14535	2925	6310	5976	6187	6045	3667	6271	3119	13135	6820	10002	2132	5684	3219	4075	4669	4782	13984	5266	4154	11305	3084	9418	8752	5692	8224	7969	4820	4984	4341	1489	22111	1053	601	4473	3366	535	10656	2245	552	1797	3728	827	348	220	1636	1124	897	2041
14723	3020	6424	6089	6331	6143	3762	6354	3185	13396	6925	10188	2168	5805	3274	4183	4743	4894	14309	5360	4246	11512	3146	9611	8915	5820	8349	8271	4906	5049	4416	1517	22477	1069	640	4531	3433	549	10893	2314	566	1848	3811	857	360	222	1705	1168	974	2110
14885	3089	6609	6197	6442	6224	3841	6457	3242	13600	6997	10394	2218	5898	3330	4261	4849	4979	14623	5472	4330	11691	3214	9792	9056	5977	8444	8520	4997	5178	4477	1556	22942	1095	667	4584	3496	561	11107	2391	576	1881	3880	883	368	230	1731	1210	1048	2149
[truncated: 1 more columns]
