# Supplementary material for: Assessing the short-run effects of lockdown policies on economic activity, with an application to the Santiago Metropolitan Region, Chile
Source: PLoS One. 2021 Jun 21;16(6):e0252938. doi: 10.1371/journal.pone.0252938 (PMC8216525; doi:10.1371/journal.pone.0252938)
Supplement: S2 File — DOI:10.5281/zenodo.4829304. (ZIP) [file pone.0252938.s002.zip › SIRLabor_SMR_Chile_Covid19-main/RealDRM.csv]

90	440	1455	2557	3947	5679	8191	12980	24863	47268	75830	107792	139891	172364	198765	220700	236668	248179	257596	263973	269358	274498
