# Supplementary material for: Assessing the short-run effects of lockdown policies on economic activity, with an application to the Santiago Metropolitan Region, Chile
Source: PLoS One. 2021 Jun 21;16(6):e0252938. doi: 10.1371/journal.pone.0252938 (PMC8216525; doi:10.1371/journal.pone.0252938)
Supplement: S2 File — DOI:10.5281/zenodo.4829304. (ZIP) [file pone.0252938.s002.zip › SIRLabor_SMR_Chile_Covid19-main/SIRLaborMPSim.py]

"""
@author: Constanza Fosco
--------------------------------------------------------------------------------------
SIRLabor_MP- Application to RM Chile

Date (initial date) March 25 2020.
Last version: November 2020.

Labor dynamics: confinement rules (partial or full lockdowns, activity closure, confinement by age)
+teleworkability and essentiality of jobs
Epidemics: SIR metapopulation model with minimal characteristic population size

Project: Fosco & Zurita, 
"Assessing the short-run effects of lockdown policies on economic activity, 
with an application to the Santiago metropolitan area"

All the processes and subprocesses are in this file.

Version for simulating scenarios S0, S1, S2.

Before running, go to the end and check the parameters list.
It is prepared for simulating one scenario (one parameters' configuration)
For simulating one scenario (S0, S1, S2 in the text): data1, data2
By default, parameters are set to replicate S0 scenario.
For replicating S1: set tmax_s=183, situation_s=1, sim_s="002", rseed_s=1212
For replicating S2: set tmax_s=275, situation_s=2, sim_s="0031", rseed_s=922
(Name sim_s are the names that we used and identify the output files)

Input files must be located in the same folder.
'Data1_MP.csv', 'Data2_MP.csv'

-------------------------------------------------------------------------------------
Includes all: classes (Agent, SpatialUnit, SystemRM); special functions (readMyfileRM,
pDest, NSE); simulation function (LaborEpiRM).

Last part of this file: setup for simulation, for our implementation.
  

"""
import numpy as np
import random
import csv
import time


"""
General ad-hoc function
--------------------------------------------------------------------

"""
def readMyfileRM(data):
    """
    This function reads files with csv format, delimiter ",", first row
    with variable names. 
    The input is a csv file or txt, with csv format. To simplify, locate this
    file in the same directory.
    Call: x,y=readMyfileRM("myfile.txt") or readMyfileRM("myfile.csv") --depending on
    the case.
    The output yield two lists. The first one (x), a list of names. The second (y), a
    list of lists, each for each observation.
        
    """
    x=[]
    names=[]
    with open(data) as file:
        file1 = csv.reader(file, delimiter=',')
        ncol=len(next(file1))
        file.seek(0)
        count=0
        for line in file1:
            if count == 0:
                for j in range(ncol):
                    names.append(str(line[j]))
                    count+=1
            else:
                y=[]
                for j in range(ncol):
                    if names[j]== 'name' or names[j]== 'CUTh' or names[j]=='CUTw' or names[j]=='idrph':
                        y.append(str(line[j]))
                    else:
                        y.append(float(line[j]))
                    count+=1
                x.append(y)
            
    file.close()
    del file
    
    return names,x


def pDest( x, y ):
    """    
    This function regress y=pDe*x
    x : simulated data, total cummulative infected (array)
    y : real data, detected infected cummulative cases (array)
    and returns
    pDe : slope, i.e. detection fraction
    (used to estimate the average detection)
    
    """
    pDe = 0
    pDe1 = np.sum(x*y)
    pDe2 = np.sum(x**2)
    pDe = pDe1/pDe2
    return pDe


def NSE( simdata, realdata ):
    """
    This function computes the NSE (Nash-Sutcliffe Efficiency Coefficient) 
    = 1- (sum(Oi-Si)^2/sum(Oi-mean(O))^2). 
    simdata: matrix (simulated Si)
    realdata: matrix (observed, real data, Oi)
    Returns the coefficient (-inf,1)
    """
    realdataMean = realdata.mean()
    NSEc = 1 - ((((realdata-simdata)**2).sum())/ ((realdata-realdataMean)**2).sum())
    return NSEc 


"""
Classes: Agent, SpatialUnit, SystemRM
-------------------------------------------------------------------------------
Agent: residents and replicas (of commuters)
SpatialUnit: comuna (municipality)
SystemRM: the system of municipalities (the metropolitean region)

"""       
class Agent:
    def __init__( self, su=None, home=1, status=0, comm=0, activ=0, on=1 ):
        self.su = su            #Order CUT Spatial Unit (municipality) where the agent/replica is located (either on or off)
        self.home = home        #=1 residence, =0 workplace (=0 signals a replica)
        self.status = status    # =0 (S) susceptible, =1 (I) infectious, # =2 (R/D) Removed
        self.comm = comm        #=0 (default) non-commuter, =1 intracity commuter, =2 intercitycommuter, =3 commutes outside RM
        self.activ = activ      #=0 children [0,14], =1 employed , =2 unemployed, =3 inactive
        self.on = on            #=1 (default) staying at current SU, 0 when the agent is not at the corresponding location
        self.conf = 0           #=0 (default) not confined, =1 confined (by territory), =2 (by rama), =21 (by rama, then by comuna), =3 by age
        self.day = 0            #counter for the periods between two status.
        self.isol = 0           # =0 default, =1 isolated when I, =2 not moving when confined (THIS IS NOT PROPER ISOLATION) 
        self.pConf = None       #None (default), probability of moving/working in case that self is confined
        self.pConf7 = None      #same as pConf but applies only for malls closing (we need it when a comuna is not under lockdown but the closure of malls is on)
        self.replica = None     #replica of this Agent when comm in [1,2] (when it is a RM intracity or intercity commuter)
        self.ident = None       #fictional number, one to one relation with idrhp, identifies the group in data2
        self.age = None         #group of age: =1 [0,4];=2 [5,9];=3 [10,14];=4 [15,19];=5 [20,24];=6 [25,29];=7 [30,34];=8 [35,39];
                                #=9 [40,44];=10 [45,49];=11 [50,54];=12 [55,59];=13 [60,64];=14 [65,69];=15 [70,74];=16 [75,79];=17 [80,+]
        self.educ = None        #educ level: =99 unknown; =1 very_low; =2 low; =3 medium; =4 high; =5 very_high
        self.jornada = None     #jornada: =1 full; =2 partial; =99 non-workers
        self.jobcat = None      #jobcat:  from 0 to 7 (categoria_ocupacion), 0 for non-workers
        self.rama = None        #rama: from 1 to 21 (r_p_rev4cl_caenes, rama actividad) =99 for non-workers
        self.telew = None       #=0 (default) , =1 can telework if confined
        self.sector = None      #sector (employer): =1 formal, =2 informal, =3 other household
        self.work = 0           #=0 (default) doesn't work (today or never, depends on activ value), =1 working, but not teleworking, =2 teleworking
        
    
                     
    def creates_Replica ( self, SUwork ):
        #creates a replica in SU=SUwork (id order CUT municipality where the agent works)
        self.replica = Agent( su=SUwork, home=0, status=0, comm=self.comm, activ=self.activ, on=0 )
        self.replica.replica = self
          
    def update_Status ( self, newstatus, qR ):
        #updates the epidemics status. New status may be 1 (I) or 2 (R).
        self.status = newstatus
        if self.replica != None:
            self.replica.status = newstatus
        if newstatus == 1: #I
            self.day = 1
            if self.replica != None:
                self.replica.day = 1
        else: #R
            self.day = 0
            if self.replica != None:
                self.replica.day = 0
            pr_i = random.random()
            if pr_i <= qR:
                self.on = 1
                self.isol = 0
                if self.replica != None:
                    self.replica.on = 0
                    self.replica.isol = 0
            else: #(D)
                self.on = 0
                self.isol = 1
                if self.replica != None:
                    self.replica.on = 0
                    self.replica.isol = 1
        
    def commute_toW ( self ):
        #moves residents to their workplaces (home==1, comm>=1, activ==1)
        #returns Wr=0 if the agent is not working, Wr=1 if the agent is face-to-face working, Wr=2 teleworking
        
        #Special probability of face-to-face working for rama 7 (depending on the type of confinement)
        
        pConf_t = 0
        if self.rama == 7 and self.comm <= 2 and self.sector != 3 and (self.jobcat not in [5,6]) and self.conf == 2 and self.replica.conf == 2:
            pConf_t = self.pConf7
        else:
            pConf_t = self.pConf
        Wr = 0
        if self.comm == 1 or self.comm == 2:
            if self.conf == 0 and self.replica.conf == 0:
                self.on = 0
                self.replica.on = 1
                Wr = 1
            else: #self.conf ==0, but self.replica.conf!=0; or self.conf==1,2,21,3
                if self.telew == 0 and pConf_t == 0:
                    Wr = 0
                elif self.telew == 0 and pConf_t != 0: #not teleworking, but still with some probability of activity
                    pr_ic = random.random()
                    if pr_ic <= pConf_t:
                        self.on = 0
                        self.replica.on = 1
                        Wr = 1
                    else:
                        Wr = 0
                else:
                    Wr = 2
        else:
            if self.conf == 0:
                self.on = 0
                Wr = 1
            else:
                if self.telew == 0 and pConf_t == 0:
                    Wr = 0
                elif self.telew == 0 and pConf_t != 0:
                    pr_ic = random.random()
                    if pr_ic <= pConf_t:
                        self.on = 0
                        Wr = 1
                    else:
                        Wr = 0
                else:
                    Wr = 2
        return Wr
    
    
    def does_Work ( self ):
        #checks if self is working (applied to: commuters who do not move on weekends, and non-commuters)
        #special rules for rama 7
        
        pConf_t = 0
        if self.rama == 7 and self.sector != 3 and (self.jobcat not in [5,6]) and (( self.comm == 0 and self.conf == 2 ) or (self.comm in [1,2] and self.conf == 2 and self.replica.conf == 2)):
            pConf_t = self.pConf7
        else:
            pConf_t = self.pConf
        Wr = 0
        if self.comm == 0 or self.comm == 3:
            if self.conf == 0:
                Wr = 1
            else:
                if self.telew == 0 and pConf_t == 0:
                    Wr = 0
                elif self.telew == 0 and pConf_t != 0:
                    pr_ic = random.random()
                    if pr_ic <= pConf_t:
                        Wr = 1
                    else:
                        Wr = 0
                else:
                    Wr = 2
        else: # self.comm == 1 or self.comm == 2:
            if self.conf == 0 and self.replica.conf == 0:
                Wr = 1
            else: #self.conf ==0, but self.replica.conf!=0; or self.conf==1,2,21,3
                if self.telew == 0 and pConf_t == 0:
                    Wr = 0
                elif self.telew == 0 and pConf_t != 0: #not teleworking, but still with some probability of activity
                    pr_ic = random.random()
                    if pr_ic <= pConf_t:
                        Wr = 1
                    else:
                        Wr = 0
                else:
                    Wr = 2
        return Wr
            
    
    def back_Home ( self ):
        #moves workers to their home - call if you know that the commuter has previously moved
        self.on = 1
        if self.replica != None:
            self.replica.on = 0
               
    def on_Confinement ( self, kindConf ):
        #sets the agent in some sort of confinement (either by rama, by comuna, by age) 
        #(kindConf=1 comuna; =2 rama; =21 rama&comuna; =3 age)
        
        if self.conf == 0:
            self.conf = kindConf
        elif self.conf == 1: #already confined by comuna
            if kindConf == 3:
                self.conf = kindConf
        elif self.conf == 2: #already confined by rama
            if kindConf == 1:
                self.conf = 21
            elif kindConf == 3:
                self.conf = kindConf
            else:
                pass
        else:
            pass
    
    def order_CUTh ( self ):
        #returns the order in ListSU of the comuna (municipality) of residence of any agent/replica
        ind = 0
        if self.home == 1:
            ind = self.su
        else:
            ind = self.replica.su
        return ind
    
    def order_CUTw ( self ):
        #returns the order in ListSU of the comuna (municipality) of workplace of any resident, comm<=2
        ind = 0
        if self.home == 1 and self.comm in [0,1]:
            ind = self.su
        elif self.home == 1 and self.comm == 2:
            ind = self.replica.su
        else:
            print("Error: not a resident or not comm<=2")
        return ind
                         

class SpatialUnit:
    def __init__( self, cut ):
        self.cut = cut          #id (order CUT) of comuna 
        self.agents = [ ]       #list of agents and replicas (all, either on or off) in this SU
        self.confinrules =[]    #ordered list of (21) probabilities of activity level by "rama" (ISIC sector) used when SU=SUwork
                                #these are assigned to workers who work in self (pConf)
        self.confin7 = None     #special rule for rama=7 under agent.conf=2 and replica.conf=2
        
       
        
    def add_Agent ( self, agent ):
        #adds an Agent instance to the list
        self.agents.append( agent )
       
    def start_Confinement( self, partial = 1 ):
        #starts the confinement by comuna (municipality) in the spatial unit (territory dependent, i.e. conf=1).
        #partial is the fraction of population that is locked down (default =1, o.w <1).
        ConfinedAgents = []
        if partial != 1:
            R = [ i for i in self.agents if i.home == 1]
            W = [ i for i in self.agents if i.home == 0]
            RNr = int( partial*len( R ) )
            WNr = int( partial*len( W ) )
            Residents = random.sample( R, RNr ) 
            Workplaces = random.sample( W, WNr ) 
            ConfinedAgents = Residents + Workplaces
        else:
            ConfinedAgents = self.agents
        if len( ConfinedAgents ) > 0:
            for i in ConfinedAgents:
                i.on_Confinement( 1 )
                    
       
    def end_Confinement( self ):
        #ends confinement by comuna (municipality)
        for j in self.agents:
            if j.conf == 1:
                j.conf = 0
            elif j.conf == 21:
                j.conf = 2
            else:
                pass
    
    def get_S_agents( self ):
        #returns the list of all S --susceptible-- agents or replicas
        S = [i for i in self.agents if i.status == 0 ]
        return S
    
       
    def get_N( self ):
        #returns the effective number of agents (agents/replicas who are currently in self, on=1)
        N = 0
        N = len( [i for i in self.agents if i.on == 1 ])
        return N
        
    
    def get_I( self ):
        #returns the number of effective infective agents
        I = 0
        I= len( [i for i in self.agents if i.on == 1 and i.status == 1 ] )
        return I
       

class SystemRM:
    def __init__( self, data1=None, data2=None ):
        self.data1 = data1
        self.data2 = data2
        self.ListSU = []
        #data1: CUTh=w[0], rama3=w[1], rama4=w[2], rama7=w[3], rama8=w[4], rama9=w[5], rama10=w[6], 
        #rama13=w[7], rama14=w[8], rama17=w[9], rama18=w[10], rama19=w[11], rama7Conf2=w[12]
        #data2: nragt=w[0], CUTh=w[1], comm=w[2], activ=w[3], ident=w[4], age=w[5], educ=w[6], jornada=w[7],
        #jobcat=w[8], rama=w[9], telew=w[10], sector=w[11], CUTw=w[12], idrph=w[13], income=w[14],forml=w[15]
    
    
    def InitialSystem( self ):
        # we create the subpopulations, with agents and replicas 
        X,Y=readMyfileRM( self.data1 )
        
        for w in Y:
            z = SpatialUnit( int(w[0]) )
            z.confinrules = [ 1,1,w[1],w[2],1,0,w[3],w[4],w[5],w[6],1,0,w[7],w[8],1,0,w[9],w[10],w[11],0,0 ]
            z.confin7 = w[12]
            self.ListSU.append(z)
    
        #at this point, all the spatial units are created 
        #now we use the second file (see its format)
    
        W,Z=readMyfileRM( self.data2 )
            
        for w in Z: #for each line
            nAgt = int(w[0])  #number of agents to be created with the same set of characteristics
            SUr = self.ListSU[ int(w[1]) ] #the spatial unit of residence
            SUw = None
        
            for i in range( nAgt ): #for each new set of identical agents that must be created (residents)
                newAg = Agent( su=int(w[1]), home=1, status=0, comm=int(w[2]), activ=int(w[3]), on=1 )
                newAg.ident = int(w[4])
                newAg.age = int(w[5])
                newAg.educ = int(w[6])
                
                SUr.add_Agent( newAg )
            
                if int(w[3]) == 1: #activ==1
                    newAg.jornada = int(w[7])
                    newAg.jobcat = int(w[8])
                    newAg.rama = int(w[9])
                    newAg.telew = int(w[10])
                    newAg.sector = int(w[11])
                    
                    if int(w[2]) in [1,2]: #creates the replica (without characteristics)
                        SUw = self.ListSU[ int(w[12])]
                        newAg.creates_Replica( SUwork=int(w[12]) )
                        SUw.add_Agent( newAg.replica )
                    if int(w[9]) == 7 and int(w[2]) <= 2 and int(w[11]) != 3 and (int(w[8]) not in [5,6]):
                        newAg.pConf7 = self.ListSU[int(w[12])].confin7
   
    def get_Agents( self ):
        #retrieves all the agents in all the SU in a single list
        Agents = []
        for x in self.ListSU:
            Agents = Agents + x.agents 
        return Agents
    
    
    def get_S_AgtsSU( self ):
        #returns a list of lists of S agents (each list corresponds to each SU)
        SL = []
        for x in self.ListSU:
            SL.append( x.get_S_agents() )
        return SL

    def reset_Realization( self ):
        #restores the initial conditions
        
        for x in range( len( self.ListSU ) ):
            for i in self.ListSU[x].agents:
                i.status = 0
                i.conf = 0
                i.work = 0
                i.isol = 0
                i.day = 0
                if i.home == 1:
                    i.on = 1 
                else:
                    i.on = 0
  

def LaborEpiRM( sim, a , b, tmax, B, Nm, Ks, Kns, pD, pA, q, tau0, tau1, SystRM, situation ):
    """ Need to create the system and to initialize it as input """   
    #sim: code number of simulation (described in file Codigo)
    #a and b: range for realizations (a<b). For instance: a=0, b=2, will run 2 realizations, starting form rea=0
    #a=2, b=4, two realizations (starting from rea=2)
    #tmax: number of MC steps (days) for each realization
    #B: transmission rate (combination of average contacts and infection rate between a pair S,I)
    #Nm: size of the characteristic population (minimum size) for periphery small comunas (municipalities)
    #Ks: strict confinement factor (0,1) that reduces the interaction time between agents when confined
    #Kns: non-strict confinement factor (0,1) that reduces the interaction time between agents when confined 
    #pD: probability of detection (if I)
    #pA: probability of isolation (if I)
    #q: probability of recovering (1-q = dead), (if I)
    #tau0: fraction of interaction time in the two first rounds of contagion
    #tau1: fraction of interaction time in the last round of contagion (eventually changes with curfew)
    #SystRM: initial system of comunas and agents
    #situation: =0 "real" case; =1 without any confinement; =2 with full confinement; >3 without any measure
   
      
    
    
    DeadRM = np.zeros( ( (b-a),1 )) #vector to keep track of 
    
    AllAgents = SystRM.get_Agents( )
    
    
    for rea in range( a , b ):  #for each realization
                   
        
        tau1 = 6.0/24.0 #initial time fraction of last round of contagion (it will change due to the curfew)
        
        random.shuffle( AllAgents )
        
        #Initial pConf (assignment of initial pConf to each worker, some of them will change in time)
        for i in AllAgents:
            if i.home == 1 and i.activ == 1:
                if i.comm == 0:
                    i.pConf = SystRM.ListSU[ i.su ].confinrules[ int(i.rama)-1 ]
                elif i.comm == 3:
                    if i.sector == 1:
                        i.pConf = 1
                    else:
                        i.pConf = 0
                else:
                    if i.jobcat == 5:
                        i.pConf = 0
                    elif i.jobcat == 6:
                        i.pConf = 1
                    else:
                        if i.sector == 3:
                            i.pConf = 0
                        else:
                            i.pConf = SystRM.ListSU[ i.replica.su ].confinrules[ int(i.rama)-1 ]
        
        
                    
        #Lists for tracking agents for updating
        
        I_rea = []
        R_rea = []
        S_rea = SystRM.get_S_AgtsSU() #list of lists, includes agents and replicas
        
        #Matrix Mobility keeps track of time spent in workplaces whenever these
        #workplaces are inside RM (i.e. excludes commuting outside the RM)
        #This matrix allows us to compare mobility with Google Analytics Reports
        Mobility = np.zeros( ( tmax,1 ) )
        
        #Matrices that keep track of infected in their detection day. Only for showing calibration results        
        Detected_RM = np.zeros( ( tmax, 51 ) )
        Detected_RM_Cum = np.zeros( ( 1, 51 ) ) 
        
        #To keep track the total number of dead at t=151 (i.e. July 30)
        Fall = 0
        
        
        
        #Initial cases (March 1) (week 9 informe epid, pD 0.05)
        #Retrieved from https://github.com/MinCiencia/Datos-COVID19, november 03
        #Initial infected at t=0, a list including all the spatial units
        I_Init =  [1,1,1,0,0,1,1,0,0,1,0,1,0,1,0,1,0,0,0,1,0,1,0,1,0,1,0,0,0,1,0,0,3,0,0,1,0,0,0,0,0,0,0,0,0,0,0,0,0,0,1]
        
        for x in range( 51 ):
            if I_Init[x] > 0:
                S_Su = [i for i in S_rea[x] if i.home == 1 ]
                Inx = random.sample( S_Su, I_Init[x] )
                for j in Inx:
                    j.update_Status( 1, q )
                    Detected_RM_Cum[0][j.order_CUTh()] += 15
                    S_rea[x].remove( j )
                    if j.replica != None:
                        S_rea[ j.replica.su ].remove( j.replica )
                    I_rea.append( j ) 
                del( S_Su )
                
        #List of potential commuters. The distribution of commuters who work in either shift (randomly chosen) changes each realization
        
        T0 = [ i for i in AllAgents if i.home == 1 and i.activ == 1 and i.comm == 0 and i.jobcat != 6 ]
        T1 = [ i for i in AllAgents if i.home == 1 and i.activ == 1 and i.jobcat != 6 and ( i.comm == 3 or ( i.comm in [1,2] and i.jornada == 1 ) ) ]
        T2 = [ i for i in AllAgents if i.home == 1 and i.activ == 1 and i.jobcat != 6 and i.jornada == 2 and i.comm in [1,2] ]
        T2_morning = random.sample( T2, int( 0.5*len( T2 ) ) )
        T2_afternoon = [ i for i in T2 if i not in T2_morning ]
        T4 = [ i for i in AllAgents if i.home == 1 and i.jobcat == 6 and i.comm in [1,2] ]
        
        
        
        
        t = 0 #assumed to be March 1, Sunday
        
        d = 7
       
                
        while t < tmax:
            
            
            if situation == 0: #"real case"
            
                
                #Measures and special events (confinement measures, teleworking, etc.)
            
                # 1) Closing of rama = 16 (schools, universities, etc.)- March 15, effective from March 16. i.conf=2
                if t == 15:
                    Agents16 = [ i for i in AllAgents if i.home == 1 and i.rama == 16 ]
                    for i in Agents16:
                        i.on_Confinement( 2 )
                        if i.replica != None:
                            i.replica.on_Confinement( 2 )
                                          
                # 2) Teleworking in Administracion Publica (more or less implemented March 19). i.conf=2.
                # 3)Malls closing - affects rama 7
                if t == 18:
                    Agents15 = [ i for i in AllAgents if i.home == 1 and i.rama == 15 ]
                    for i in Agents15:
                        i.on_Confinement( 2 )
                        if i.replica != None:
                            i.replica.on_Confinement( 2 )
                    Agents7 = [ i for i in AllAgents if i.home == 1 and i.rama == 7 ]
                    for i in Agents7:
                        i.on_Confinement( 2 )
                        if i.replica != None:
                            i.replica.on_Confinement( 2 )
                                 
                # 4) Closing of cinemas, theaters, restaurants, pubs, and sport facilities, March 21.
                # This measure affects part of rama=9 and rama=18. i.conf = 2
                if t == 20:
                    Agents9_18 = [ i for i in AllAgents if i.home == 1 and i.rama in [9,18] ]
                    for i in Agents9_18:
                        i.on_Confinement( 2 )
                        if i.replica != None:
                            i.replica.on_Confinement( 2 )
                            
                # 5) Curfew (toque de queda). March 22. Affects the last round of contagion.
                if t >= 21:
                    tau1 = 5.0/24.0
                
                # 6) Mandatory confinementent of old people (>= 80 years) - March 24 - 
                # Self-confinement: (assumption) People with [50,80) years, educ in 4,5, and not working or teleworking
                
                if t == 23:
                    Agents_age80 = [ i for i in AllAgents if i.home == 1 and i.age == 17 ]
                    for i in Agents_age80:
                        i.on_Confinement( 3 )
                        if i.replica != None:
                            i.replica.on_Confinement( 3 )
                        if i.isol == 0:
                            i.isol = 2
                            if i.replica != None:
                                i.replica.isol = 2
                   
                    Agents_age50_high = [ i for i in AllAgents if i.home == 1 and i.age in [11,12,13,14,15,16] and i.educ in [4,5] and ( i.activ != 1 or ( i.activ == 1 and i.telew == 1 and i.rama != 17 ) ) ]
                    for i in Agents_age50_high:
                        i.on_Confinement( 3 )
                        if i.replica != None:
                            i.replica.on_Confinement( 3 )    
                            
                            
                # 7) Confinement (March 26 night --> March 27 morning): Lo Barnechea (partial 97.3%), Vitacura, Las Condes, Providencia, Santiago, Ñuñoa, Independencia.
                #Confinement rules ramas 9 and 18 according to Instructivo 1.
                            
                if t == 26:
                    SystRM.ListSU[14].start_Confinement( partial = 0.973 )
                    ComConf = [ 0,7,13,19,22,31 ]
                    for x in ComConf:
                        SystRM.ListSU[x].start_Confinement( partial = 1 )
                        
                    Agts_rama918 = [ i for i in AllAgents if i.home == 1 and i.activ == 1 and (i.rama in [9,18]) and i.comm <=2 and (i.jobcat not in [5,6]) and i.sector !=3 ]
                    rules_9 = [0.391976187,0.511875512,0.55,0.633676093,0.629807692,0.558896313,0.388353414,0.81517094,0.433873497,0.473962571,0.427672956,0.400974026,0.457234363,0.484398724,0.452434998,0.555555556,0.486778846,0.521727973,0.566666667,0.473073202,0.439093484,0.462666145,0.536728566,0.694219538,0.88252149,0.520616642,0.449798721,0.803463203,0.403250774,0.531933899,0.480620155,0.416213655,0.541821561,0.397420147,0.343283582,0.326189726,0.674634794,0.841296928,0.477348777,0.465317919,0.488372093,0.473282443,0.544971893,0.38356974,0.239130435,0.459016393,0.507857143,0.435233161,0.264214047,0.428819444,0.458072591]
                    rules_18 = [0.001344011,0.017857143,0,0,0,0.001587302,0,0.000346741,0,0.01715439,0.033333333,0,0.001929012,0.00152391,0.001868207,0,0,0.001583531,0.000597372,0.000125282,0.013513514,0.004065041,0.001447078,0,0,0,0,0,0,0.002257336,0,0.002480022,0.001078749,0,0,0,0,0,0,0.000979432,0.025,0,0,0.019230769,0,0,0,0,0,0,0.003030303]
                    for j in Agts_rama918:
                        if j.rama == 9:
                            j.pConf = rules_9[ j.order_CUTw() ]
                        else:
                            j.pConf = rules_18[ j.order_CUTw() ]
                
                # 8) New confinement rules (Instructivo 2) - April 2
                
                if t == 32:
                    Agts_rama68131418 = [ i for i in AllAgents if i.home == 1 and i.activ == 1 and (i.rama in [6,8,13,14,18]) and i.comm <=2 and (i.jobcat not in [5,6]) and i.sector !=3 ]
                    rules_6 = [0.035758243,0.000249906,0.009450473,0.00287234,0.000401445,0.004246815,0.035407433,0,0.000134898,0.012295299,0,0.000319285,0.000870133,0.053334693,0.027056633,0.000468604,0.000472813,0.000121743,0.006339982,0.006661749,0.036572248,0.000723327,0.004784538,0.004072609,0.002893947,0.010225231,0.001117545,0.053275662,0.091791553,0.099163059,0,0.002688807,0.019400786,0,0,0.01843318,0.002733598,0,0.018754423,0.001283285,0,0.165266106,0.005059631,0,0.006711409,0,0,0.00128041,0,0,0.000274499]
                    rules_8 = [0.784726596,0.954000436,0.56043956,0.916374562,0.888663968,0.490662438,0.632779161,0.738021638,0.758106022,0.800846177,0.910922587,0.903013699,0.701140065,0.724905382,0.848421053,0.942982456,0.776386404,0.950196592,0.874547312,0.802397149,0.762886598,0.874945151,0.81243997,0.86889332,0.974326402,0.519360902,0.868006993,0.887513751,0.968149646,0.760928962,0.9125,0.109670638,0.84676354,0.952714536,0.723076923,0.891231286,0.882196466,0.89456869,0.812801285,0.873200443,0.942105263,0.895746888,0.846153846,0.904051173,0.846153846,0.823529412,0.827642276,0.872222222,0.878331402,0.926169591,0.728547154]
                    rules_13 =[0.02762702,0.067650677,0.18487395,0.12329932,0.076205288,0.067354699,0.003307607,0.023462783,0.034839204,0.057528343,0.086956522,0.032258065,0.046686511,0.005067366,0.044543984,0.245,0.162094763,0.028865164,0.144761397,0.020182374,0.021526419,0.054545455,0.005312832,0.025935532,0.032979639,0.030917553,0.021047479,0.004213327,0.03816047,0.032494197,0.025531915,0.011162066,0.14720986,0.028225806,0.014792899,0.075689784,0.070619587,0.116883117,0.082922014,0.141821112,0.033980583,0.012931034,0.086474501,0.022082019,0.111111111,0.375,0.203669725,0.007692308,0.064516129,0.071428571,0.108956602]
                    rules_14 = [0.409129886,0.193347193,0.440316206,0.564774656,0.336471551,0.420006517,0.359611559,0.670524412,0.210947931,0.434208638,0.054764513,0.293494705,0.27464367,0.129914829,0.14563591,0.177897574,0.322580645,0.445812266,0.225176568,0.215839575,0.426487093,0.725606963,0.19005309,0.242094017,0.161824295,0.121266428,0.113072766,0.103007878,0.358832225,0.473580643,0.411483254,0.134729294,0.380033685,0.323076923,0.010273973,0.610806306,0.081185567,0.448113208,0.349690804,0.550053438,0.32238193,0.365327381,0.218444968,0.338461538,0.034482759,0.06,0.4017991,0.125,0.030744337,0.119897959,0.540950455]
                    rules_18b = [0.125217002,0.017857143,0,0,0,0.007936508,0,0.723300971,0,0.025227043,0.033333333,0,0.001929012,0.004098791,0.001868207,0.022222222,0,0.001583531,0.347072879,0.000375846,0.189189189,0.01300813,0.004754686,0.040816327,0,0,0,0.007246377,0.002293578,0.002257336,0,0.002480022,0.005393743,0,0,0.006635071,0.094488189,0.242424242,0.11751663,0.001958864,0.025,0,0,0.019230769,0,0,0,0,0,0.024390244,0.006060606]
                    for j in Agts_rama68131418:
                        if j.rama == 6:
                            j.pConf = rules_6[ j.order_CUTw() ]
                        elif j.rama == 8:
                            j.pConf = rules_8[ j.order_CUTw() ]
                        elif j.rama == 13:
                            j.pConf = rules_13[ j.order_CUTw() ]
                        elif j.rama == 14:
                            j.pConf = rules_14[ j.order_CUTw() ]
                        else:
                            j.pConf = rules_18b[ j.order_CUTw() ]
                            
                # 9) Ending confinement: Independencia (April 2, night -> April 3 morning)
                
                if t == 33:
                    SystRM.ListSU[7].end_Confinement()
                    
                
                # 10) Partial confinement: Puente Alto (49.9%) (April 9 night --> April 10)
                if t == 40:
                    SystRM.ListSU[32].start_Confinement( partial = 0.499 )
                
                # 11) Ending confinement, total: Lo Barnechea, Vitacura, Providencia. Partial: Ñuñoa, Santiago
                # Partial confinement: Santiago (76.8%), Ñuñoa (76.8%). (April 13)
                if t == 43:
                    ComEnd = [ 0,19,14,22,31 ]
                    for x in ComEnd:
                        SystRM.ListSU[x].end_Confinement( )
                    SystRM.ListSU[0].start_Confinement( partial = 0.768 )
                    SystRM.ListSU[19].start_Confinement( partial = 0.768 )
                            
                # 12) Ending confinement: Las Condes. Confinement: El Bosque. Partial confinement: 
                # San Bernardo (42.1%) (April 17)
                # New confinement rules (Instructivo 3)
                if t == 47:
                    SystRM.ListSU[13].end_Confinement()
                    SystRM.ListSU[4].start_Confinement( partial = 1 )
                    SystRM.ListSU[38].start_Confinement( partial = 0.421 )
                    
                    Agts_rama8 = [ i for i in AllAgents if i.home == 1 and i.activ == 1 and i.rama == 8 and i.comm <=2 and (i.jobcat not in [5,6]) and i.sector !=3 ]
                    rules_8b = [0.839078886,0.962502725,0.611158073,0.932398598,0.904453441,0.521212121,0.649937767,0.773570325,0.782810087,0.828649139,0.928950159,0.910684932,0.708469055,0.798267121,0.878596491,0.96125731,0.828264758,0.957011796,0.906397994,0.850016197,0.769072165,0.883282141,0.877256318,0.955051512,0.98562546,0.528759398,0.921328671,0.892051705,0.984327604,0.862021858,0.920833333,0.129000234,0.858872743,0.954465849,0.738461538,0.916895814,0.886946608,0.897763578,0.95661489,0.896456257,0.943157895,0.897302905,0.895604396,0.946695096,0.846153846,0.904411765,0.828455285,0.877777778,0.908458864,0.975146199,0.83942226]
                    for j in Agts_rama8:
                        j.pConf = rules_8b[ j.order_CUTw() ]
            
                # 13) Confinement: Pedro Aguirre Cerda, Quinta Normal. Partial confinement: Independencia (29.7%)
                # (April 23 night --> April 24 morning)
                if t == 54:
                    SystRM.ListSU[20].start_Confinement( partial = 1 )
                    SystRM.ListSU[25].start_Confinement( partial = 1 )
                    SystRM.ListSU[7].start_Confinement( partial = 0.297 )
                        
                #14) Partial Confinement: La Pintana (46.7%), San Ramon (56.5%). 
                # Confinement: Estacion Central, Independencia (rest). (April 30 night --> May 1 morning).
                
                if t == 61:
                    SystRM.ListSU[5].start_Confinement( partial = 1 )
                    SystRM.ListSU[7].start_Confinement( partial = 1 )
                    SystRM.ListSU[11].start_Confinement( partial = 0.467 )
                    SystRM.ListSU[30].start_Confinement( partial = 0.565 )
                    
                    
                # 15) Confinement: Cerrillos, Recoleta, Santiago (rest).
                # Partial confinement: Quilicura (99.4%). (May 5 night -> May 6 morning) 
                if t == 66:
                    SystRM.ListSU[0].start_Confinement( partial = 1 )
                    SystRM.ListSU[1].start_Confinement( partial = 1 )
                    SystRM.ListSU[24].start_Confinement( partial = 0.994 )
                    SystRM.ListSU[26].start_Confinement( partial = 1 )
            
                # 16) Ending confinement Ñuñoa (May 7 night --> May 8 morning)
                if t == 68:
                    SystRM.ListSU[19].end_Confinement( )                
                
                #17) Confinement: San Ramon (rest), La Pintana (rest), San Miguel, San Joaquín, Renca,
                # Cerro Navia, Conchali, La Cisterna, La Florida, La Granja, Lo Espejo, Lo Prado, Macul, Peñalolen
                # Partial confinement: Puente Alto (increase until 97.7%), San Bernardo (increase until 62.7%)
                # (May 8 night --> May 9 morning) 
                if t == 69:
                    ComConf = [ 3,27,2,16,29,28,17,21,15,8,30,10,9,11 ]
                    for x in ComConf:
                        SystRM.ListSU[x].start_Confinement( partial = 1 )
                    SystRM.ListSU[32].start_Confinement( partial = 0.977 )
                    SystRM.ListSU[38].start_Confinement( partial = 0.627 )
            
                #18) Confinement of people with 75 or more years (i.e until 79, because >=80 are already confined).
                # Confinement: Lampa, Colina, Quilicura (rest), Huechuraba, Pudahuel, Providencia, Vitacura, Lo Barnechea, 
                # Las Condes, Maipú, Padre Hurtado, Ñuñoa, Puente Alto (rest), San Bernardo (rest), Buin, La Reina.
                # (May 15 night --> May 16 morning).
                if t == 76:
                    Agents_75 = [ i for i in AllAgents if i.home == 1 and i.age == 16 ]
                    for i in Agents_75:
                        i.on_Confinement( 3 )
                        if i.replica != None:
                            i.replica.on_Confinement( 3 )
                        if i.isol == 0:
                            i.isol = 2
                            if i.replica != None:
                                i.replica.isol = 2
                        
                                
                    ComConf = [ 36,35,24,6,23,22,31,14,13,18,49,19,32,38,39,12 ]
                    for x in ComConf:
                        SystRM.ListSU[x].start_Confinement( partial = 1 )
                
                
                #19) New confinement rules (May 27). Ramas 10 and 19 (Instructivo 6)
                if t == 87:
                    rules_10 = [0.363608563,0.979029605,0.913978495,0.835185185,0.681818182,0.260135135,0.759002338,0.691943128,0.950504125,0.210626186,0.865853659,0.834782609,0.115076014,0.572575546,0.665594855,0.988764045,0.666666667,0.916751269,0.50309119,0.798590131,0.6,0.612648221,0.520888993,0.65325285,0.590772317,0.63880289,0.893125671,0.687272727,0.749094671,0.583993661,0.744186047,0.743822076,0.574529667,0.784313725,0.878787879,0.445283019,0.531147541,0.204545455,0.474332649,0.696864111,0.966216216,0.770114943,0.426829268,0.394736842,0.92,0.833333333,0.736434109,0.842105263,0.386363636,0.740112994,0.758490566]
                    rules_19 = [0.00183531,0.000656599,0.016722408,0.001011122,0.00267666,0.003370614,0.002629602,0.059984896,0.029272899,0.02179676,0.027104137,0.004864489,0.00147232,0.008024586,0.000930665,0.012669683,0.005263158,0.000740741,0.004814765,0.001929571,0.00097229,0.002251472,0.092587216,0.004060456,0.070404172,0.00497822,0.002403021,0.007168459,0.010692178,0.015388097,0.030534351,0.003627428,0.013106525,0,0,0.00295858,0.005263158,0.008810573,0.018510158,0.006242906,0,0.009950249,0.009615385,0.017326733,0,0,0.006648936,0.012269939,0.001342282,0.00310559,0.02510917]
                    Agts_rama1019 = [ i for i in AllAgents if i.home == 1 and i.activ == 1 and i.rama in [10,19] and i.comm <=2 and (i.jobcat not in [5,6]) and i.sector !=3 ]
                    for j in Agts_rama1019:
                        if j.rama == 10:
                            j.pConf = rules_10[ j.order_CUTw() ]
                        else:
                            j.pConf = rules_19[ j.order_CUTw() ]
                
                #20) Confinement of Melipilla (58.4%), Curacavi (57.4%) , Tiltil (27.7%), San José de Maipo (34.3%) 
                # and Peñaflor. (June 12 night --> June 13 morning). 
                
                if t == 104:
                    SystRM.ListSU[42].start_Confinement( partial = 0.584 )
                    SystRM.ListSU[43].start_Confinement( partial = 0.574 )
                    SystRM.ListSU[37].start_Confinement( partial = 0.277 )
                    SystRM.ListSU[34].start_Confinement( partial = 0.343 )
                    SystRM.ListSU[50].start_Confinement( partial = 1 )
                                 
                #21) Confinement Calera de Tango, El Monte, Talagante, conf=1. ( June 27 )
                if t == 118:
                    ComConf = [ 40, 46, 47 ]
                    for x in ComConf:
                        SystRM.ListSU[x].start_Confinement( partial = 1 )
                
                #22) New confinement rules (July 9) (Instructivo 9)
                if t == 130:
                    rules_6b = [0.570463821,0.17693365,0.879243962,0.226702128,0.732838218,0.645515863,0.410841427,0.415950093,0.646297046,0.573533309,0.781087634,0.727650064,0.296606482,0.127764298,0.166940519,0.939081537,0.845390071,0.43450207,0.720908731,0.739454094,0.673359627,0.671850512,0.244017749,0.63870142,0.145650256,0.532126572,0.433912425,0.507437493,0.779291553,0.706378066,0.85824123,0.153852972,0.815692534,0.628571429,0.542168675,0.47281106,0.476267396,0.83125,0.632814343,0.561116458,0.614876033,0.560690943,0.745934225,0.776274714,0.355704698,0.602678571,0.738831615,0.774647887,0.722998729,0.668604651,0.555037057]
                    rules_13b = [0.02762702,0.067650677,0.193277311,0.12329932,0.076205288,0.067354699,0.003365636,0.023462783,0.034839204,0.057528343,0.086956522,0.189964158,0.046686511,0.006084101,0.044543984,0.245,0.16957606,0.028865164,0.144761397,0.020182374,0.021526419,0.054545455,0.011007632,0.025935532,0.032979639,0.030917553,0.021047479,0.056436412,0.175146771,0.032494197,0.029787234,0.011162066,0.155083875,0.028225806,0.014792899,0.07606264,0.070619587,0.116883117,0.09970385,0.141821112,0.033980583,0.012931034,0.086474501,0.022082019,0.111111111,0.375,0.203669725,0.007692308,0.064516129,0.071428571,0.108956602]
                    Agts_rama613 = [ i for i in AllAgents if i.home == 1 and i.activ == 1 and i.rama in [6,13] and i.comm <=2 and (i.jobcat not in [5,6]) and i.sector !=3 ]
                    for j in Agts_rama613:
                        if j.rama == 6:
                            j.pConf = rules_6b[ j.order_CUTw() ]
                        else:
                            j.pConf = rules_13b[ j.order_CUTw() ]
                
                #23) Confinement ending in: Colina, La Reina, Las Condes, Lo Barnechea, Ñuñoa, Vitacura, Tiltil
                # Confinement: Isla de Maipo (July 28)
                if t == 149:
                    SystRM.ListSU[48].start_Confinement( partial = 1 )
                    ComEnd = [ 35,12,13,14,19,31,37 ]
                    for x in ComEnd:
                        SystRM.ListSU[x].end_Confinement( )
                    
                        
                            
                    
            elif situation == 1: #without any comuna/rama confinement. Just voluntary confinement of people >= 65, not working. From March 24.
                if t == 23:
                    Agents_65 =[ i for i in AllAgents if i.home == 1 and i.activ != 1 and i.age in [14,15,16,17] ]
                    for i in Agents_65:
                        i.on_Confinement( 3 )                       
            
                                   
            elif situation == 2:  #follows sit=0 until t=25. On t=26, instead of locking down a selective number of comunas, they are all locked down
                # 1) Closing of rama = 16 (schools, universities, etc.)- March 15, effective from March 16. i.conf=2
                if t == 15:
                    Agents16 = [ i for i in AllAgents if i.home == 1 and i.rama == 16 ]
                    for i in Agents16:
                        i.on_Confinement( 2 )
                        if i.replica != None:
                            i.replica.on_Confinement( 2 )
                                          
                # 2) Teleworking in Administracion Publica (more or less implemented March 19). i.conf=2.
                # 3)Malls closing - affects rama 7
                if t == 18:
                    Agents15 = [ i for i in AllAgents if i.home == 1 and i.rama == 15 ]
                    for i in Agents15:
                        i.on_Confinement( 2 )
                        if i.replica != None:
                            i.replica.on_Confinement( 2 )
                    Agents7 = [ i for i in AllAgents if i.home == 1 and i.rama == 7 ]
                    for i in Agents7:
                        i.on_Confinement( 2 )
                        if i.replica != None:
                            i.replica.on_Confinement( 2 )
                                 
                # 4) Closing of cinemas, theaters, restaurants, pubs, and sport facilities, March 21.
                # This measure affects part of rama=9 and rama=18. i.conf = 2
                if t == 20:
                    Agents9_18 = [ i for i in AllAgents if i.home == 1 and i.rama in [9,18] ]
                    for i in Agents9_18:
                        i.on_Confinement( 2 )
                        if i.replica != None:
                            i.replica.on_Confinement( 2 )
                            
                # 5) Curfew (toque de queda). March 22. Affects the last round of contagion.
                if t >= 21:
                    tau1 = 5.0/24.0
                
                # 6) Mandatory confinementent of old people (>= 80 years) - March 24 - 
                # Self-confinement: (assumption) People with [50,80) years, educ in 4,5, and not working or teleworking
                
                if t == 23:
                    Agents_age80 = [ i for i in AllAgents if i.home == 1 and i.age == 17 ]
                    for i in Agents_age80:
                        i.on_Confinement( 3 )
                        if i.replica != None:
                            i.replica.on_Confinement( 3 )
                        if i.isol == 0:
                            i.isol = 2
                            if i.replica != None:
                                i.replica.isol = 2
                   
                    Agents_age50_high = [ i for i in AllAgents if i.home == 1 and i.age in [11,12,13,14,15,16] and i.educ in [4,5] and ( i.activ != 1 or ( i.activ == 1 and i.telew == 1 and i.rama != 17 ) ) ]
                    for i in Agents_age50_high:
                        i.on_Confinement( 3 )
                        if i.replica != None:
                            i.replica.on_Confinement( 3 )    
                            
                            
                # 7) Confinement (March 26 night --> March 27 morning): All the comunas
                #Confinement rules ramas 9 and 18 according to Instructivo 1.
                            
                if t == 26:
                    for x in range( 51 ):
                        SystRM.ListSU[x].start_Confinement( partial = 1 )
                        
                    Agts_rama918 = [ i for i in AllAgents if i.home == 1 and i.activ == 1 and (i.rama in [9,18]) and i.comm <=2 and (i.jobcat not in [5,6]) and i.sector !=3 ]
                    rules_9 = [0.391976187,0.511875512,0.55,0.633676093,0.629807692,0.558896313,0.388353414,0.81517094,0.433873497,0.473962571,0.427672956,0.400974026,0.457234363,0.484398724,0.452434998,0.555555556,0.486778846,0.521727973,0.566666667,0.473073202,0.439093484,0.462666145,0.536728566,0.694219538,0.88252149,0.520616642,0.449798721,0.803463203,0.403250774,0.531933899,0.480620155,0.416213655,0.541821561,0.397420147,0.343283582,0.326189726,0.674634794,0.841296928,0.477348777,0.465317919,0.488372093,0.473282443,0.544971893,0.38356974,0.239130435,0.459016393,0.507857143,0.435233161,0.264214047,0.428819444,0.458072591]
                    rules_18 = [0.001344011,0.017857143,0,0,0,0.001587302,0,0.000346741,0,0.01715439,0.033333333,0,0.001929012,0.00152391,0.001868207,0,0,0.001583531,0.000597372,0.000125282,0.013513514,0.004065041,0.001447078,0,0,0,0,0,0,0.002257336,0,0.002480022,0.001078749,0,0,0,0,0,0,0.000979432,0.025,0,0,0.019230769,0,0,0,0,0,0,0.003030303]
                    for j in Agts_rama918:
                        if j.rama == 9:
                            j.pConf = rules_9[ j.order_CUTw() ]
                        else:
                            j.pConf = rules_18[ j.order_CUTw() ]

            else:
                pass
                
            
            #A day begins
            #Detecting, isolating I
            
            if len( I_rea ) > 0: #if there are I (notice that in this list there are only agents, there are not replicas)
                for i in I_rea:
                    if i.day == 6: # Possible detection/isolation
                        i.day = i.day + 1
                        pr_i = random.random()
                        if pr_i <= pA*pD: # I isolated and detected.
                            i.on = 0 
                            i.isol = 1
                            if i.replica != None:
                                i.replica.on = 0
                                i.replica.isol = 1
                            Detected_RM_Cum[0][i.order_CUTh()] += 15
                            
                        elif  (pA*pD) < pr_i <= ((pA*pD)+(pA*(1-pD))): #Isolated, not detected
                            i.on = 0
                            i.isol = 1
                            if i.replica != None:
                                i.replica.on = 0
                                i.replica.isol = 1
                        elif  ((pA*pD)+(pA*(1-pD))) < pr_i <= ((pA*pD)+(pA*(1-pD))+((1-pA)*pD)): #Not isolated, detected
                            Detected_RM_Cum[0][i.order_CUTh()] += 15
                            
                        else: #Not isolated, not detected
                            pass   
                    elif i.day >= 13: #Recovered
                        i.update_Status ( 2, q ) #I--> R/D
                        R_rea.append( i )
                        I_rea.remove( i )
                        if i.isol == 1:
                            Fall += 15
                    else:
                        i.day = i.day + 1
                                    
            #Move people jobcat==6 (servicio doméstico puertas adentro) (we assume that in case of confinement the employee stays with the employer)
            
            for i in T4: 
                if i.isol == 1:
                    i.work = 0
                    i.on = 0
                    i.replica.on = 0
                elif i.isol == 2:
                    i.work = 1
                    i.on = 0
                    i.replica.on = 1
                else:
                    if d >= 1 and d <= 6 and (t not in [40,61,81,120,137]):
                        i.on = 0
                        i.replica.on = 1
                        i.work = 1
                        if i.comm == 1 or i.comm == 2:
                            Mobility[ t ][0] += 1
                    else: # d == 7
                        i.work = 1
                        if i.conf == 0:
                            i.on = 1
                            i.replica.on = 0
                        else:
                            i.on = 0
                            i.replica.on = 1
                            
                    
            #Checking who is working at home (from those workers that always work at home)
            
            for i in T0:
                if i.isol == 1:
                    i.work = 0
                else:
                    w_i = i.does_Work()
                    i.work = int( w_i )
                
            #Moving commuters
            
            CommRMT1=[]  
            CommRMT2=[]
            
            
            if len( T1 ) > 0:
                for i in T1:
                    if i.isol == 0:
                        if d <= 5 and (t not in [40,61,81,120,137]):
                            c_i = i.commute_toW()
                            if i.on == 0:
                                CommRMT1.append( i )
                                if i.comm == 1 or i.comm == 2:
                                    Mobility[ t ][0] += 1
                                i.work = 1
                            else: 
                                i.work = int(c_i)
                        elif d == 6 or (t in [40,120,137]):
                            if i.rama not in [11,15,16,21]:
                                c_i = i.commute_toW()
                                if i.on == 0:
                                    CommRMT1.append( i )
                                    if i.comm == 1 or i.comm == 2:
                                        Mobility[ t ][0] += 1
                                    i.work = 1
                                else: 
                                    i.work = int(c_i)
                            else: #We check if the agent is working 
                                w_i = i.does_Work()
                                i.work = int(w_i)
                        elif d == 7 or (t in [61,81]):
                            if i.rama not in [3,6,10,11,12,13,14,15,16,19,20,21]:
                                c_i = i.commute_toW()
                                if i.on == 0:
                                    CommRMT1.append( i )
                                    if i.comm == 1 or i.comm == 2:
                                        Mobility[ t ][0] += 1
                                    i.work = 1
                                else: 
                                    i.work = int(c_i)
                            else: #We check if the agent is working
                                w_i = i.does_Work()
                                i.work = int(w_i)
                        else:
                            pass
                    elif i.isol == 2:
                        w_i = i.does_Work()
                        i.work = int(w_i)
                    else:    
                        i.work = 0
                                                               
                            
            if len( T2_morning ) > 0:
                for i in T2_morning:
                    if i.isol == 0:
                        if d <= 5 and (t not in [40,61,81,120,137]):
                            c_i = i.commute_toW()
                            if i.on == 0:
                                CommRMT2.append( i )
                                if i.comm == 1 or i.comm == 2:
                                    Mobility[ t ][0] += 0.5
                                i.work = 1
                            else: 
                                i.work = int(c_i)
                        elif d == 6 or (t in [40,120,137]):
                            if i.rama not in [11,15,16,21]:
                                c_i = i.commute_toW()
                                if i.on == 0:
                                    CommRMT2.append( i )
                                    if i.comm == 1 or i.comm == 2:
                                        Mobility[ t ][0] += 0.5
                                    i.work = 1
                                else: 
                                    i.work = int(c_i)
                            else: #We check if the agent is working 
                                w_i = i.does_Work()
                                i.work = int(w_i)
                        elif d == 7 or (t in [61,81]):
                            if i.rama not in [3,6,10,11,12,13,14,15,16,19,20,21]:
                                c_i = i.commute_toW()
                                if i.on == 0:
                                    CommRMT2.append( i )
                                    if i.comm == 1 or i.comm == 2:
                                        Mobility[ t ][0] += 0.5
                                    i.work = 1
                                else: 
                                    i.work = int(c_i)
                            else: #We check if the agent is working
                                w_i = i.does_Work()
                                i.work = int(w_i)
                        else:
                            pass
                    elif i.isol == 2:
                        w_i = i.does_Work()
                        i.work = int(w_i)
                    else:
                        i.work = 0
                        
                                                    
            #First round of contagion
            
            agents_to_update = []
            
            for x in range( 51 ):
                if len( S_rea[x] ) > 0:
                    Nx = 0
                    if x >= 32:
                        Nx = max( int( SystRM.ListSU[x].get_N() ), Nm )
                    else:
                        Nx = int( SystRM.ListSU[x].get_N() )
                    Ix = int( SystRM.ListSU[x].get_I() )
                    if Ix > 0:
                        for i in S_rea[x]:
                            if i.on == 1:
                                pr_i = random.random()
                                pc = 0
                                if i.home == 1 and (i.conf in [1,21,3]):
                                    if i.conf == 3:
                                        pc = 1-( (1-((B/Nx)*tau0*Ks))**Ix )
                                    else:
                                        pc = 1-( (1-((B/Nx)*tau0*Kns))**Ix )
                                else:
                                    pc = 1-( (1-((B/Nx)*tau0))**Ix )
                                if pr_i <= pc:
                                    agents_to_update.append( i )
            
                            
            #T2_morning return
            
            for i in CommRMT2:
                i.back_Home()
                
            
            #T2_afternoon commute
                
            CommRMT2_after = []
                                   
            if len( T2_afternoon ) > 0:
                for i in T2_afternoon:
                    if i.isol == 0:
                        if d <= 5 and (t not in [40,61,81,120,137]):
                            c_i = i.commute_toW()
                            if i.on == 0:
                                CommRMT2_after.append( i )
                                if i.comm == 1 or i.comm == 2:
                                    Mobility[ t ][0] += 0.5
                                i.work = 1
                            else: 
                                i.work = int(c_i)
                        elif d == 6 or (t in [40,120,137]):
                            if i.rama not in [11,15,16,21]:
                                c_i = i.commute_toW()
                                if i.on == 0:
                                    CommRMT2_after.append( i )
                                    if i.comm == 1 or i.comm == 2:
                                        Mobility[ t ][0] += 0.5
                                    i.work = 1
                                else: 
                                    i.work = int(c_i)
                            else: #We check if the agent is working
                                w_i = i.does_Work()
                                i.work = int(w_i)
                        elif d == 7 or (t in [61,81]):
                            if i.rama not in [3,6,10,11,12,13,14,15,16,19,20,21]:
                                c_i = i.commute_toW()
                                if i.on == 0:
                                    CommRMT2_after.append( i )
                                    if i.comm == 1 or i.comm == 2:
                                        Mobility[ t ][0] += 0.5
                                    i.work = 1
                                else: 
                                    i.work = int(c_i)
                            else: #We check if the agent is working
                                w_i = i.does_Work()
                                i.work = int(w_i)
                        else:
                            pass
                    elif i.isol == 2:
                        w_i = i.does_Work()
                        i.work = int(w_i)
                    else:
                        i.work = 0
                            
            
                            
            #Second round of contagion
               
            for x in range( 51 ):
                if len( S_rea[x] ) > 0:
                    Nx = 0
                    if x >= 32:
                        Nx = max( int( SystRM.ListSU[x].get_N() ), Nm )
                    else:
                        Nx = int( SystRM.ListSU[x].get_N())
                    Ix = int( SystRM.ListSU[x].get_I() )
                    if Ix > 0:
                        for i in S_rea[x]:
                            if i.on == 1:
                                pr_i = random.random()
                                pc = 0
                                if i.home == 1 and (i.conf in [1,21,3]):
                                    if i.conf == 3:
                                        pc = 1-( (1-((B/Nx)*tau0*Ks))**Ix )
                                    else:
                                        pc = 1-( (1-((B/Nx)*tau0*Kns))**Ix )
                                else:
                                    pc = 1-( (1-((B/Nx)*tau0))**Ix )
                                if pr_i <= pc:
                                    agents_to_update.append( i )
                                                        
                        
            #All the commuters return
           
            for i in CommRMT1 + CommRMT2_after:
                i.back_Home()
            
            
            #Third round of contagion
                                        
            for x in range( 51 ):
                if len( S_rea[x] ) > 0:
                    Nx = 0
                    if x >= 32:
                        Nx = max( int( SystRM.ListSU[x].get_N() ), Nm )
                    else:
                        Nx = int( SystRM.ListSU[x].get_N())
                    Ix = int( SystRM.ListSU[x].get_I() )
                    if Ix > 0:
                        for i in S_rea[x]:
                            if i.on == 1:
                                pr_i = random.random()
                                pc = 0
                                if i.home == 1 and (i.conf in [1,21,3]):
                                    if i.conf == 3:
                                        pc = 1-( (1-((B/Nx)*tau1*Ks))**Ix )
                                    else:
                                        pc = 1-( (1-((B/Nx)*tau1*Kns))**Ix )
                                else:
                                    pc = 1-( (1-((B/Nx)*tau1))**Ix )
                                if pr_i <= pc:
                                    agents_to_update.append( i )
                                
            
            for i in agents_to_update:
                if i.status == 0:
                    i.update_Status( 1, q )
                    if i.home == 1:
                        I_rea.append( i )
                        
                        S_rea[i.su].remove( i )
                        if i.replica != None:
                            S_rea[ i.replica.su ].remove( i.replica )
                    else:
                        I_rea.append( i.replica )
                        
                        S_rea[i.replica.su].remove( i.replica )
                        S_rea[i.su].remove( i )
           
                        
            #Writing information rea, t, to files (if calib 1=1)
            #Output: for rea, day for each ident type (row) the distribution of 
            #agents among the compartiments {S,I,R}x{work=0,work=1,work=2}
                        
            DistDay = np.zeros( ( 19584,9 ) )
            S_extended = []
            for x in range( 51 ):
                S_extended += S_rea[x]
            UpdateDay = S_extended + I_rea + R_rea
            for i in UpdateDay:
                if i.home == 1:
                    DistDay[i.ident][i.status + int(3*i.work)] += 1
            np.savetxt("S"+str(sim)+"_rea_"+str(rea)+"_day_"+str(t)+".csv",DistDay,delimiter=",",fmt="%s")
            del( DistDay )
            
            
            Detected_RM [t] = Detected_RM_Cum [0]
            
            
            if t == 151:
                DeadRM[rea-a][0] = Fall
                                
            t += 1
            if d == 7:
                d = 1
            else:
                d += 1
                
        
                 
        
        np.savetxt("S"+str(sim)+"_Mob_Tot_rea_"+str(rea)+".csv",Mobility,delimiter=",",fmt="%s")
        np.savetxt("S"+str(sim)+"_Detected_rea_"+str(rea)+".csv",Detected_RM,delimiter=",",fmt="%s")
        
        
        del(Mobility)
        
        SystRM.reset_Realization( )
    
        

    np.savetxt("S"+str(sim)+"_Dead_a_"+str(a)+"_b_"+str(b)+".csv",DeadRM,delimiter=",",fmt="%s")


## Parameters setup for simulation


data1_s='Data1_MP.csv'
data2_s='Data2_MP.csv'

a_s = 0 #first number of realization
b_s = 100 #total number of realizations 
#a_s and b_s can be set to any numbers, a_s < b_s; realizations in range( a_s, b_s )
#but the names of the output files will consider these numbers, so it is possible
#to run in different computers or cores different realizations of the same process
#however, the random.seed for replication assumes that all the corresponding
#realizations are run together.

tmax_s = 154 #154 for S0 and calibration, 183 for S1, 275 for S2

Kns_s = 0.56
pD_s = 1 #recall that the probability of detection is estimated ex-post (this is only valid for S0)
tau0_s = 6.0/24.0
tau1_s = 6.0/24.0 #initial value
q_s = 0.996
Nm_s = 10530 #this affects only small villages outside Great Santiago, ad-hoc to this implementation.
             #to remove this assumption, set Nm_s=0.

situation_s = 0 #0 for actual scenario S0, 1 for scenario without lockdown, 2 for scenario with full lockdown
                #any number different: scenario with any measure.

B_s = 0.23    #contagion parameter. =0.23 calibrated value in our implementation
pA_s = 0.05   #probability of isolation (infected agents). =0.05 calibrated value in our implementation
Ks_s = 0.10   #strict confinement factor (for conf=3, at home). =0.10 calibrated value in our implementation

rseed_s = 4456  #4456 for replicating S0 (sim_s="001"), 1212 for S1 (sim_s="002"), 922 for S2 (sim_s="0031")
                

sim_s = "001" #"001" for S0, "002" for S1, "0031" for S2 

t1=time.time()

print("Initiating simulation")

#Create initial system

RM = SystemRM( data1=data1_s, data2=data2_s )
RM.InitialSystem()

#set random seed

random.seed( rseed_s )

#simulation
               
LaborEpiRM( sim=sim_s, a=a_s , b=b_s, tmax=tmax_s, B=B_s, Nm=Nm_s, Ks=Ks_s, Kns=Kns_s, pD=pD_s, pA=pA_s, q=q_s, tau0=tau0_s, tau1=tau1_s, SystRM=RM, situation=situation_s ) 
RM.reset_Realization( )

print ( "End", "processing time seconds",time.time()-t1 )
