# Supplementary material for: Assessing the short-run effects of lockdown policies on economic activity, with an application to the Santiago Metropolitan Region, Chile
Source: PLoS One. 2021 Jun 21;16(6):e0252938. doi: 10.1371/journal.pone.0252938 (PMC8216525; doi:10.1371/journal.pone.0252938)
Supplement: S2 File — DOI:10.5281/zenodo.4829304. (ZIP) [file pone.0252938.s002.zip › SIRLabor_SMR_Chile_Covid19-main/VariablesData2.csv]

variable	description
nragt	number of agents of this type
CUTh	municipality of residence (id spatial unit)
comm	=0 non-commuter, 1,2,3 commuters (intra, inter, outside SMR)
activ	=0,1,2,3 : children, employed, unemployed, inactive
ident	id of agent type
age	17 intervals
educ	=1,2,3,4,5,99 educational level (very low, low, medium, high, very high)
jornada	full-time (1), part-time (2)
jobcat	job category
rama	economic sector (section level, 2 digits)
telew	signals if the employed is able to telework (own elaboration)
sector	employer (firm) formality
CUTw	municipality of work (id spatial unit)
idrph	id survey
income	monthly wage, own elaboration
forml	job formality
risk	signals if the employed is at risk of not being paid
DailyIncome	daily wage (monthly, actualized to March 2020 / 30.5)
WactualizationFactor	factor of wage actualization
ACTIVOS	=1 if active = 1, o.w. =0
TrabajaEnRM	=1 if workplace is in SMR (excludes comm=3)
Commuter	=1 if comm=1,2
group	major group ISCO classification (manager, professional, technicians and associate professionals, ...)
place	place of work (office, other home, own home, street, construction/mines/agriculture sites, other places, not applicable)
gender	"=1 male	=2 female"
